# Supplementary material for: fac-Aqua­dichloridotris(tetra­methyl­ene sulfoxide-κS)ruthenium(II)
Source: Acta Crystallogr Sect E Struct Rep Online. 2009 Jan 10;65(Pt 2):m170. doi: 10.1107/S1600536809000439 (PMC2968404; doi:10.1107/S1600536809000439)
Supplement: Supplementary file 1 [file e-65-0m170-sup1.cif]

##############################################################################
###                                                                        ###
###        Electronic paper (Acta Crystallographica Section E)             ###
###                                                                        ###
##############################################################################
#                                                                            #
# This CIF contains the data in a paper accepted for publication in Acta     #
# Crystallographica Section E. It conforms to the requirements of Notes      #
# for Authors for Section E, and has been peer reviewed under the auspices   #
# of the IUCr Commission on Journals.                                        #
#                                                                            #
# Full details of the Crystallographic Information File format               #
# are given in the paper "The Crystallographic Information File (CIF):       #
# a New Standard Archive File for Crystallography" by S. R. Hall, F. H.      #
# Allen and I. D. Brown [Acta Cryst. (1991), A47, 655-685].                  #
#                                                                            #
# The current version of the core CIF dictionary is obtainable from          #
# ftp://ftp.iucr.org/pub/cif_core.dic. The current version number is 2.4.    #
#                                                                            #
# Software is freely available for graphical display of the structure(s) in  #
# this CIF.  For information consult the CIF home page http://www.iucr.org/  #
# cif/home.html                                                              #
#                                                                            #
# This file may be used for bona fide research purposes within the           #
# scientific community so long as proper attribution is given to the journal # 
# article from which it was obtained.                                        #
#                                                                            #
##############################################################################
                                             
data_global
_audit_creation_method     SHELXL-97
_journal_date_recd_electronic     2008-12-05
_journal_date_accepted     2009-01-06
_journal_name_full     'Acta Crystallographica, Section E'
_journal_year     2009
_journal_volume     65
_journal_issue      2
_journal_page_first     m170
_journal_page_last     m170
_journal_paper_category     QM
_journal_coeditor_code     PV2128
_publ_contact_author
;
Frank R. Fronczek
Department of Chemistry
Louisiana State University
Baton Rouge
LA  70803-1804
USA
;
_publ_contact_author_email     'ffroncz@lsu.edu'
_publ_contact_author_fax     '(225) 578 3458'
_publ_contact_author_phone     '(225) 578 8270'
_publ_section_title
;
<i>fac</i>-Aquadichloridotris(tetramethylene sulfoxide-\k<i>S</i>)ruthenium(II)
;
loop_
    _publ_author_name
    _publ_author_footnote
    _publ_author_address
    'Srivastava, Radhey S.' .
;
     Department of Chemistry
     University of Louisiana at Lafayette
     Lafayette
     LA 70504
     USA
;
    'Gonzales, Carlos F.' .
;
     Department of Chemistry
     University of Louisiana at Lafayette
     Lafayette
     LA 70504
     USA
;
    'Fronczek, Frank R.' .
;
     Department of Chemistry
     Louisiana State University
     Baton Rouge
     LA 70803-1804
     USA
;
data_I
_audit_creation_method     SHELXL-97
_chemical_name_systematic
;
<i>fac</i>-Aquadichloridotris(tetramethylene
sulfoxide-\k<i>S</i>)ruthenium(II)
;
_chemical_name_common     ?
_chemical_formula_moiety     'C12 H26 Cl2 O4 Ru S3'
_chemical_formula_sum     'C12 H26 Cl2 O4 Ru S3'
_chemical_formula_iupac     '[Ru Cl2 (C4 H8 O S)3 (H2 O)]'
_chemical_formula_weight     502.48
_chemical_melting_point     ?
_symmetry_cell_setting     'Monoclinic'
_symmetry_space_group_name_H-M     'P 21/n'
_symmetry_space_group_name_Hall     '-P 2yn'
loop_
    _symmetry_equiv_pos_as_xyz
    'x, y, z'
    '-x+1/2, y+1/2, -z+1/2'
    '-x, -y, -z'
    'x-1/2, -y-1/2, z-1/2'
_cell_length_a     14.302(3)
_cell_length_b     7.7877(15)
_cell_length_c     17.248(3)
_cell_angle_alpha     90
_cell_angle_beta     109.917(9)
_cell_angle_gamma     90
_cell_volume     1806.2(6)
_cell_formula_units_Z     4
_cell_measurement_reflns_used     6027
_cell_measurement_theta_min     2.5
_cell_measurement_theta_max     31.5
_cell_measurement_temperature     90.0(5)
_exptl_crystal_description     needle
_exptl_crystal_colour     colorless
_exptl_crystal_size_max     0.22
_exptl_crystal_size_mid     0.10
_exptl_crystal_size_min     0.05
_exptl_crystal_density_diffrn     1.848
_exptl_crystal_density_meas     ?
_exptl_crystal_density_method     'not measured'
_exptl_crystal_F_000     1024
_exptl_absorpt_coefficient_mu     1.523
_exptl_absorpt_correction_type     'multi-scan'
_exptl_absorpt_process_details     '(SCALEPACK; Otwinowski & Minor, 1997)'
_exptl_absorpt_correction_T_min     0.731
_exptl_absorpt_correction_T_max     0.928
_exptl_special_details
;
;
_diffrn_ambient_temperature     90.0(5)
_diffrn_radiation_type     MoK\a
_diffrn_radiation_wavelength     0.71073
_diffrn_radiation_source     'fine-focus sealed tube'
_diffrn_radiation_monochromator     graphite
_diffrn_measurement_device
 'Nonius KappaCCD diffractometer (with an Oxford Cryosystems Cryostream cooler)'
_diffrn_measurement_method     ' \w and \f'
_diffrn_detector_area_resol_mean     ?
_diffrn_reflns_number     25916
_diffrn_reflns_av_R_equivalents     0.045
_diffrn_reflns_av_sigmaI/netI     0.0585
_diffrn_reflns_theta_min     2.9
_diffrn_reflns_theta_max     31.5
_diffrn_reflns_theta_full     25.0
_diffrn_measured_fraction_theta_max     0.996
_diffrn_measured_fraction_theta_full     0.998
_diffrn_reflns_limit_h_min     -20
_diffrn_reflns_limit_h_max     21
_diffrn_reflns_limit_k_min     -11
_diffrn_reflns_limit_k_max     11
_diffrn_reflns_limit_l_min     -25
_diffrn_reflns_limit_l_max     25
_diffrn_standards_number     0
_diffrn_standards_interval_count     ?
_diffrn_standards_interval_time     ?
_diffrn_standards_decay_%     ?
_refine_special_details
;
Refinement of <i>F</i>^2^ against ALL reflections. The weighted <i>R</i>-factor
<i>wR</i> and goodness of fit <i>S</i> are based on <i>F</i>^2^, conventional
<i>R</i>-factors <i>R</i> are based on <i>F</i>, with <i>F</i> set to zero for
negative <i>F</i>^2^. The threshold expression of <i>F</i>^2^ >
\s(<i>F</i>^2^) is used only for calculating <i>R</i>-factors(gt) <i>etc</i>.
and is not relevant to the choice of reflections for refinement.
<i>R</i>-factors based on <i>F</i>^2^ are statistically about twice as large
as those based on <i>F</i>, and <i>R</i>- factors based on ALL data will be
even larger.
;
_reflns_number_total     5982
_reflns_number_gt     4610
_reflns_threshold_expression     I>2\s(I)
_refine_ls_structure_factor_coef     Fsqd
_refine_ls_matrix_type     full
_refine_ls_R_factor_all     0.060
_refine_ls_R_factor_gt     0.037
_refine_ls_wR_factor_gt     0.070
_refine_ls_wR_factor_ref     0.076
_refine_ls_goodness_of_fit_ref     1.020
_refine_ls_restrained_S_all     1.020
_refine_ls_number_reflns     5982
_refine_ls_number_parameters     199
_refine_ls_number_restraints     0
_refine_ls_hydrogen_treatment     constr
_refine_ls_weighting_scheme     calc
_refine_ls_weighting_details
         'calc w=1/[\s^2^(Fo^2^)+(0.0256P)^2^+2.7566P] where P=(Fo^2^+2Fc^2^)/3'
_atom_sites_solution_hydrogens     geom
_atom_sites_solution_primary     direct
_atom_sites_solution_secondary     difmap
_refine_ls_shift/su_max     0.002
_refine_ls_shift/su_mean     0.000
_refine_diff_density_max     0.87
_refine_diff_density_min     -1.12
_refine_ls_extinction_method     none
_refine_ls_extinction_coef     ?
loop_
    _atom_type_symbol
    _atom_type_description
    _atom_type_scat_dispersion_real
    _atom_type_scat_dispersion_imag
    _atom_type_scat_source
    'C' 'C' 0.0033 0.0016
                         'International Tables Vol C Tables 4.2.6.8 and 6.1.1.4'
    'H' 'H' 0.0000 0.0000
                         'International Tables Vol C Tables 4.2.6.8 and 6.1.1.4'
    'Cl' 'Cl' 0.1484 0.1585
                         'International Tables Vol C Tables 4.2.6.8 and 6.1.1.4'
    'O' 'O' 0.0106 0.0060
                         'International Tables Vol C Tables 4.2.6.8 and 6.1.1.4'
    'Ru' 'Ru' -1.2594 0.8363
                         'International Tables Vol C Tables 4.2.6.8 and 6.1.1.4'
    'S' 'S' 0.1246 0.1234
                         'International Tables Vol C Tables 4.2.6.8 and 6.1.1.4'
_computing_data_collection     'COLLECT (Nonius, 2000)'
_computing_cell_refinement     'SCALEPACK (Otwinowski & Minor, 1997)'
_computing_data_reduction     'DENZO and SCALEPACK (Otwinowski & Minor 1997)'
_computing_structure_solution     'SIR97 (Altomare <i>et al.</i>,  1999)'
_computing_structure_refinement     'SHELXL97 (Sheldrick, 2008)'
_computing_molecular_graphics     'ORTEP-3 for Windows (Farrugia, 1997)'
_computing_publication_material     'SHELXL97 (Sheldrick, 2008)'
loop_
    _atom_site_type_symbol
    _atom_site_label
    _atom_site_fract_x
    _atom_site_fract_y
    _atom_site_fract_z
    _atom_site_U_iso_or_equiv
    _atom_site_adp_type
    _atom_site_calc_flag
    _atom_site_refinement_flags
    _atom_site_occupancy
    _atom_site_disorder_assembly
    _atom_site_disorder_group
    Ru Ru1 0.589322(15) 0.17421(3) 0.298795(12) 0.00590(5) Uani d . 1 . .
    Cl Cl1 0.63294(5) -0.00620(8) 0.41988(4) 0.01063(12) Uani d . 1 . .
    Cl Cl2 0.59746(5) -0.07251(8) 0.21491(4) 0.00956(12) Uani d . 1 . .
    S S1 0.55748(5) 0.33080(8) 0.18270(4) 0.00718(12) Uani d . 1 . .
    S S2 0.59211(5) 0.41572(8) 0.37280(4) 0.00785(12) Uani d . 1 . .
    S S3 0.42982(5) 0.11754(8) 0.27675(4) 0.00811(12) Uani d . 1 . .
    O O1 0.64973(14) 0.3915(2) 0.16851(11) 0.0112(4) Uani d . 1 . .
    O O2 0.49707(14) 0.5110(2) 0.35546(12) 0.0125(4) Uani d . 1 . .
    O O3 0.35604(14) 0.1775(3) 0.19762(12) 0.0133(4) Uani d . 1 . .
    O O4 0.74739(13) 0.1973(2) 0.32611(11) 0.0094(4) Uani d . 1 . .
    H H41 0.7697 0.1034 0.3254 0.014 Uiso d R 1 . .
    H H42 0.7735 0.2581 0.3021 0.014 Uiso d R 1 . .
    C C1 0.4799(2) 0.2324(3) 0.08568(16) 0.0117(5) Uani d . 1 . .
    H H1A 0.5196 0.2111 0.0495 0.014 Uiso calc R 1 . .
    H H1B 0.4527 0.1216 0.0965 0.014 Uiso calc R 1 . .
    C C2 0.3955(2) 0.3583(4) 0.04466(17) 0.0142(6) Uani d . 1 . .
    H H2A 0.3353 0.3260 0.0573 0.017 Uiso calc R 1 . .
    H H2B 0.3790 0.3561 -0.0159 0.017 Uiso calc R 1 . .
    C C3 0.4301(2) 0.5380(4) 0.07805(16) 0.0129(5) Uani d . 1 . .
    H H3A 0.4794 0.5831 0.0545 0.016 Uiso calc R 1 . .
    H H3B 0.3731 0.6183 0.0645 0.016 Uiso calc R 1 . .
    C C4 0.4770(2) 0.5151(3) 0.17114(16) 0.0109(5) Uani d . 1 . .
    H H4A 0.4256 0.4934 0.1964 0.013 Uiso calc R 1 . .
    H H4B 0.5157 0.6181 0.1970 0.013 Uiso calc R 1 . .
    C C5 0.6859(2) 0.5663(3) 0.36345(16) 0.0108(5) Uani d . 1 . .
    H H5A 0.7141 0.5249 0.3218 0.013 Uiso calc R 1 . .
    H H5B 0.6559 0.6808 0.3463 0.013 Uiso calc R 1 . .
    C C6 0.7667(2) 0.5771(4) 0.44766(17) 0.0152(6) Uani d . 1 . .
    H H6A 0.8007 0.6897 0.4548 0.018 Uiso calc R 1 . .
    H H6B 0.8167 0.4854 0.4538 0.018 Uiso calc R 1 . .
    C C7 0.7149(2) 0.5548(4) 0.51139(17) 0.0145(6) Uani d . 1 . .
    H H7A 0.7644 0.5366 0.5671 0.017 Uiso calc R 1 . .
    H H7B 0.6748 0.6576 0.5128 0.017 Uiso calc R 1 . .
    C C8 0.6484(2) 0.3978(3) 0.48391(16) 0.0110(5) Uani d . 1 . .
    H H8A 0.5967 0.3964 0.5101 0.013 Uiso calc R 1 . .
    H H8B 0.6881 0.2911 0.4990 0.013 Uiso calc R 1 . .
    C C9 0.3821(2) 0.1780(4) 0.35774(17) 0.0132(5) Uani d . 1 . .
    H H9A 0.4359 0.1791 0.4121 0.016 Uiso calc R 1 . .
    H H9B 0.3507 0.2928 0.3471 0.016 Uiso calc R 1 . .
    C C10 0.3059(2) 0.0401(4) 0.35450(18) 0.0148(6) Uani d . 1 . .
    H H10A 0.2462 0.0530 0.3046 0.018 Uiso calc R 1 . .
    H H10B 0.2856 0.0455 0.4039 0.018 Uiso calc R 1 . .
    C C11 0.3595(2) -0.1292(4) 0.35214(18) 0.0149(6) Uani d . 1 . .
    H H11A 0.4113 -0.1516 0.4063 0.018 Uiso calc R 1 . .
    H H11B 0.3117 -0.2258 0.3390 0.018 Uiso calc R 1 . .
    C C12 0.4068(2) -0.1113(3) 0.28551(18) 0.0119(5) Uani d . 1 . .
    H H12A 0.3614 -0.1562 0.2323 0.014 Uiso calc R 1 . .
    H H12B 0.4699 -0.1764 0.3010 0.014 Uiso calc R 1 . .
loop_
    _atom_site_aniso_label
    _atom_site_aniso_U_11
    _atom_site_aniso_U_22
    _atom_site_aniso_U_33
    _atom_site_aniso_U_12
    _atom_site_aniso_U_13
    _atom_site_aniso_U_23
    Ru1 0.00693(9) 0.00402(9) 0.00659(9) 0.00017(7) 0.00210(7) 0.00032(7)
    Cl1 0.0146(3) 0.0069(3) 0.0095(3) 0.0008(2) 0.0030(2) 0.0025(2)
    Cl2 0.0109(3) 0.0061(3) 0.0119(3) 0.0004(2) 0.0042(2) -0.0016(2)
    S1 0.0081(3) 0.0058(3) 0.0071(3) -0.0008(2) 0.0020(2) 0.0000(2)
    S2 0.0099(3) 0.0056(3) 0.0077(3) 0.0003(2) 0.0026(2) 0.0005(2)
    S3 0.0086(3) 0.0069(3) 0.0087(3) 0.0000(2) 0.0028(2) 0.0008(2)
    O1 0.0116(9) 0.0101(9) 0.0133(9) -0.0033(7) 0.0060(8) 0.0002(7)
    O2 0.0117(9) 0.0097(9) 0.0171(10) 0.0036(7) 0.0060(8) 0.0003(8)
    O3 0.0093(9) 0.0158(9) 0.0127(9) -0.0009(8) 0.0009(7) 0.0055(8)
    O4 0.0108(9) 0.0049(8) 0.0132(9) -0.0012(7) 0.0049(7) -0.0001(7)
    C1 0.0127(13) 0.0110(12) 0.0102(12) -0.0029(10) 0.0024(10) -0.0015(10)
    C2 0.0131(13) 0.0156(14) 0.0110(13) -0.0005(10) 0.0005(10) 0.0025(10)
    C3 0.0146(13) 0.0125(12) 0.0113(13) 0.0028(11) 0.0038(10) 0.0071(10)
    C4 0.0115(12) 0.0086(12) 0.0121(13) 0.0040(10) 0.0034(10) 0.0024(10)
    C5 0.0143(13) 0.0061(11) 0.0123(12) -0.0014(10) 0.0052(10) 0.0009(10)
    C6 0.0160(14) 0.0133(13) 0.0135(13) -0.0039(11) 0.0014(11) -0.0030(11)
    C7 0.0197(15) 0.0130(13) 0.0083(12) -0.0027(11) 0.0014(11) -0.0033(10)
    C8 0.0161(13) 0.0092(12) 0.0080(12) 0.0007(10) 0.0044(10) 0.0006(10)
    C9 0.0135(13) 0.0131(12) 0.0159(13) -0.0003(11) 0.0086(11) -0.0031(11)
    C10 0.0138(13) 0.0178(14) 0.0156(14) -0.0047(11) 0.0087(11) 0.0012(11)
    C11 0.0180(14) 0.0121(12) 0.0156(14) -0.0055(11) 0.0068(11) 0.0024(11)
    C12 0.0107(12) 0.0063(11) 0.0199(14) -0.0030(10) 0.0067(11) 0.0009(10)
_geom_special_details
;
All e.s.d.'s (except the e.s.d. in the dihedral angle between two l.s. planes)
are estimated using the full covariance matrix. The cell e.s.d.'s are taken
into account individually in the estimation of e.s.d.'s in distances, angles
and torsion angles; correlations between e.s.d.'s in cell parameters are only
used when they are defined by crystal symmetry. An approximate (isotropic)
treatment of cell e.s.d.'s is used for estimating e.s.d.'s involving l.s.
planes.
;
loop_
    _geom_bond_atom_site_label_1
    _geom_bond_atom_site_label_2
    _geom_bond_site_symmetry_2
    _geom_bond_distance
    _geom_bond_publ_flag
    Ru1 O4 . 2.1540(19) ?
    Ru1 S3 . 2.2254(8) ?
    Ru1 S1 . 2.2546(7) ?
    Ru1 S2 . 2.2657(7) ?
    Ru1 Cl1 . 2.4161(7) ?
    Ru1 Cl2 . 2.4317(7) ?
    S1 O1 . 1.498(2) ?
    S1 C4 . 1.807(3) ?
    S1 C1 . 1.831(3) ?
    S2 O2 . 1.487(2) ?
    S2 C8 . 1.814(3) ?
    S2 C5 . 1.830(3) ?
    S3 O3 . 1.487(2) ?
    S3 C9 . 1.813(3) ?
    S3 C12 . 1.828(3) ?
    O4 H41 . 0.8000 ?
    O4 H42 . 0.8000 ?
    C1 C2 . 1.529(4) ?
    C1 H1A . 0.9900 ?
    C1 H1B . 0.9900 ?
    C2 C3 . 1.530(4) ?
    C2 H2A . 0.9900 ?
    C2 H2B . 0.9900 ?
    C3 C4 . 1.525(4) ?
    C3 H3A . 0.9900 ?
    C3 H3B . 0.9900 ?
    C4 H4A . 0.9900 ?
    C4 H4B . 0.9900 ?
    C5 C6 . 1.519(4) ?
    C5 H5A . 0.9900 ?
    C5 H5B . 0.9900 ?
    C6 C7 . 1.531(4) ?
    C6 H6A . 0.9900 ?
    C6 H6B . 0.9900 ?
    C7 C8 . 1.521(4) ?
    C7 H7A . 0.9900 ?
    C7 H7B . 0.9900 ?
    C8 H8A . 0.9900 ?
    C8 H8B . 0.9900 ?
    C9 C10 . 1.517(4) ?
    C9 H9A . 0.9900 ?
    C9 H9B . 0.9900 ?
    C10 C11 . 1.532(4) ?
    C10 H10A . 0.9900 ?
    C10 H10B . 0.9900 ?
    C11 C12 . 1.525(4) ?
    C11 H11A . 0.9900 ?
    C11 H11B . 0.9900 ?
    C12 H12A . 0.9900 ?
    C12 H12B . 0.9900 ?
loop_
    _geom_angle_atom_site_label_1
    _geom_angle_atom_site_label_2
    _geom_angle_atom_site_label_3
    _geom_angle_site_symmetry_1
    _geom_angle_site_symmetry_3
    _geom_angle
    _geom_angle_publ_flag
    O4 Ru1 S3 . . 172.92(5) ?
    O4 Ru1 S1 . . 91.63(5) ?
    S3 Ru1 S1 . . 94.04(3) ?
    O4 Ru1 S2 . . 89.52(5) ?
    S3 Ru1 S2 . . 94.66(3) ?
    S1 Ru1 S2 . . 90.62(3) ?
    O4 Ru1 Cl1 . . 85.23(5) ?
    S3 Ru1 Cl1 . . 88.86(3) ?
    S1 Ru1 Cl1 . . 175.45(2) ?
    S2 Ru1 Cl1 . . 92.63(3) ?
    O4 Ru1 Cl2 . . 86.37(5) ?
    S3 Ru1 Cl2 . . 89.75(2) ?
    S1 Ru1 Cl2 . . 86.28(3) ?
    S2 Ru1 Cl2 . . 174.78(2) ?
    Cl1 Ru1 Cl2 . . 90.24(3) ?
    O1 S1 C4 . . 107.13(12) ?
    O1 S1 C1 . . 106.01(12) ?
    C4 S1 C1 . . 93.82(12) ?
    O1 S1 Ru1 . . 113.14(8) ?
    C4 S1 Ru1 . . 117.12(9) ?
    C1 S1 Ru1 . . 117.49(9) ?
    O2 S2 C8 . . 107.31(12) ?
    O2 S2 C5 . . 108.06(12) ?
    C8 S2 C5 . . 93.85(12) ?
    O2 S2 Ru1 . . 117.48(8) ?
    C8 S2 Ru1 . . 116.59(9) ?
    C5 S2 Ru1 . . 110.80(9) ?
    O3 S3 C9 . . 106.85(13) ?
    O3 S3 C12 . . 106.88(12) ?
    C9 S3 C12 . . 93.64(13) ?
    O3 S3 Ru1 . . 117.39(8) ?
    C9 S3 Ru1 . . 116.73(10) ?
    C12 S3 Ru1 . . 112.49(9) ?
    Ru1 O4 H41 . . 108.3 ?
    Ru1 O4 H42 . . 125.1 ?
    H41 O4 H42 . . 105.9 ?
    C2 C1 S1 . . 106.96(18) ?
    C2 C1 H1A . . 110.3 ?
    S1 C1 H1A . . 110.3 ?
    C2 C1 H1B . . 110.3 ?
    S1 C1 H1B . . 110.3 ?
    H1A C1 H1B . . 108.6 ?
    C1 C2 C3 . . 108.0(2) ?
    C1 C2 H2A . . 110.1 ?
    C3 C2 H2A . . 110.1 ?
    C1 C2 H2B . . 110.1 ?
    C3 C2 H2B . . 110.1 ?
    H2A C2 H2B . . 108.4 ?
    C4 C3 C2 . . 105.0(2) ?
    C4 C3 H3A . . 110.7 ?
    C2 C3 H3A . . 110.7 ?
    C4 C3 H3B . . 110.7 ?
    C2 C3 H3B . . 110.7 ?
    H3A C3 H3B . . 108.8 ?
    C3 C4 S1 . . 104.15(18) ?
    C3 C4 H4A . . 110.9 ?
    S1 C4 H4A . . 110.9 ?
    C3 C4 H4B . . 110.9 ?
    S1 C4 H4B . . 110.9 ?
    H4A C4 H4B . . 108.9 ?
    C6 C5 S2 . . 107.04(18) ?
    C6 C5 H5A . . 110.3 ?
    S2 C5 H5A . . 110.3 ?
    C6 C5 H5B . . 110.3 ?
    S2 C5 H5B . . 110.3 ?
    H5A C5 H5B . . 108.6 ?
    C5 C6 C7 . . 106.5(2) ?
    C5 C6 H6A . . 110.4 ?
    C7 C6 H6A . . 110.4 ?
    C5 C6 H6B . . 110.4 ?
    C7 C6 H6B . . 110.4 ?
    H6A C6 H6B . . 108.6 ?
    C8 C7 C6 . . 105.8(2) ?
    C8 C7 H7A . . 110.6 ?
    C6 C7 H7A . . 110.6 ?
    C8 C7 H7B . . 110.6 ?
    C6 C7 H7B . . 110.6 ?
    H7A C7 H7B . . 108.7 ?
    C7 C8 S2 . . 105.84(18) ?
    C7 C8 H8A . . 110.6 ?
    S2 C8 H8A . . 110.6 ?
    C7 C8 H8B . . 110.6 ?
    S2 C8 H8B . . 110.6 ?
    H8A C8 H8B . . 108.7 ?
    C10 C9 S3 . . 104.01(19) ?
    C10 C9 H9A . . 111.0 ?
    S3 C9 H9A . . 111.0 ?
    C10 C9 H9B . . 111.0 ?
    S3 C9 H9B . . 111.0 ?
    H9A C9 H9B . . 109.0 ?
    C9 C10 C11 . . 104.5(2) ?
    C9 C10 H10A . . 110.9 ?
    C11 C10 H10A . . 110.9 ?
    C9 C10 H10B . . 110.9 ?
    C11 C10 H10B . . 110.9 ?
    H10A C10 H10B . . 108.9 ?
    C12 C11 C10 . . 107.2(2) ?
    C12 C11 H11A . . 110.3 ?
    C10 C11 H11A . . 110.3 ?
    C12 C11 H11B . . 110.3 ?
    C10 C11 H11B . . 110.3 ?
    H11A C11 H11B . . 108.5 ?
    C11 C12 S3 . . 106.86(19) ?
    C11 C12 H12A . . 110.4 ?
    S3 C12 H12A . . 110.4 ?
    C11 C12 H12B . . 110.4 ?
    S3 C12 H12B . . 110.4 ?
    H12A C12 H12B . . 108.6 ?
loop_
    _geom_torsion_atom_site_label_1
    _geom_torsion_atom_site_label_2
    _geom_torsion_atom_site_label_3
    _geom_torsion_atom_site_label_4
    _geom_torsion_site_symmetry_1
    _geom_torsion_site_symmetry_2
    _geom_torsion_site_symmetry_3
    _geom_torsion_site_symmetry_4
    _geom_torsion
    _geom_torsion_publ_flag
    O4 Ru1 S1 O1 . . . . -0.88(10) ?
    S3 Ru1 S1 O1 . . . . -176.63(9) ?
    S2 Ru1 S1 O1 . . . . 88.66(9) ?
    Cl2 Ru1 S1 O1 . . . . -87.14(9) ?
    O4 Ru1 S1 C4 . . . . -126.24(11) ?
    S3 Ru1 S1 C4 . . . . 58.01(11) ?
    S2 Ru1 S1 C4 . . . . -36.70(11) ?
    Cl2 Ru1 S1 C4 . . . . 147.50(11) ?
    O4 Ru1 S1 C1 . . . . 123.22(11) ?
    S3 Ru1 S1 C1 . . . . -52.53(11) ?
    S2 Ru1 S1 C1 . . . . -147.24(10) ?
    Cl2 Ru1 S1 C1 . . . . 36.96(10) ?
    O4 Ru1 S2 O2 . . . . 158.55(10) ?
    S3 Ru1 S2 O2 . . . . -27.18(9) ?
    S1 Ru1 S2 O2 . . . . 66.92(9) ?
    Cl1 Ru1 S2 O2 . . . . -116.25(9) ?
    O4 Ru1 S2 C8 . . . . -72.00(12) ?
    S3 Ru1 S2 C8 . . . . 102.28(11) ?
    S1 Ru1 S2 C8 . . . . -163.62(11) ?
    Cl1 Ru1 S2 C8 . . . . 13.20(11) ?
    O4 Ru1 S2 C5 . . . . 33.70(11) ?
    S3 Ru1 S2 C5 . . . . -152.03(9) ?
    S1 Ru1 S2 C5 . . . . -57.93(10) ?
    Cl1 Ru1 S2 C5 . . . . 118.90(10) ?
    S1 Ru1 S3 O3 . . . . 4.88(10) ?
    S2 Ru1 S3 O3 . . . . 95.83(10) ?
    Cl1 Ru1 S3 O3 . . . . -171.62(10) ?
    Cl2 Ru1 S3 O3 . . . . -81.37(10) ?
    S1 Ru1 S3 C9 . . . . -123.92(11) ?
    S2 Ru1 S3 C9 . . . . -32.96(11) ?
    Cl1 Ru1 S3 C9 . . . . 59.59(11) ?
    Cl2 Ru1 S3 C9 . . . . 149.83(11) ?
    S1 Ru1 S3 C12 . . . . 129.51(10) ?
    S2 Ru1 S3 C12 . . . . -139.54(10) ?
    Cl1 Ru1 S3 C12 . . . . -46.99(10) ?
    Cl2 Ru1 S3 C12 . . . . 43.26(10) ?
    O1 S1 C1 C2 . . . . -105.28(19) ?
    C4 S1 C1 C2 . . . . 3.8(2) ?
    Ru1 S1 C1 C2 . . . . 127.11(16) ?
    S1 C1 C2 C3 . . . . 23.5(3) ?
    C1 C2 C3 C4 . . . . -46.0(3) ?
    C2 C3 C4 S1 . . . . 47.2(2) ?
    O1 S1 C4 C3 . . . . 78.5(2) ?
    C1 S1 C4 C3 . . . . -29.5(2) ?
    Ru1 S1 C4 C3 . . . . -153.17(15) ?
    O2 S2 C5 C6 . . . . 117.47(19) ?
    C8 S2 C5 C6 . . . . 7.9(2) ?
    Ru1 S2 C5 C6 . . . . -112.51(17) ?
    S2 C5 C6 C7 . . . . -33.1(3) ?
    C5 C6 C7 C8 . . . . 48.6(3) ?
    C6 C7 C8 S2 . . . . -41.6(3) ?
    O2 S2 C8 C7 . . . . -90.7(2) ?
    C5 S2 C8 C7 . . . . 19.5(2) ?
    Ru1 S2 C8 C7 . . . . 135.11(16) ?
    O3 S3 C9 C10 . . . . 80.2(2) ?
    C12 S3 C9 C10 . . . . -28.6(2) ?
    Ru1 S3 C9 C10 . . . . -146.10(16) ?
    S3 C9 C10 C11 . . . . 48.1(2) ?
    C9 C10 C11 C12 . . . . -48.9(3) ?
    C10 C11 C12 S3 . . . . 26.8(3) ?
    O3 S3 C12 C11 . . . . -107.7(2) ?
    C9 S3 C12 C11 . . . . 1.2(2) ?
    Ru1 S3 C12 C11 . . . . 122.10(17) ?
loop_
    _geom_hbond_atom_site_label_D
    _geom_hbond_atom_site_label_H
    _geom_hbond_atom_site_label_A
    _geom_hbond_site_symmetry_A
    _geom_hbond_distance_DH
    _geom_hbond_distance_HA
    _geom_hbond_distance_DA
    _geom_hbond_angle_DHA
    O4 H41 O1 2_645 0.80 1.99 2.785(3) 169.1
    O4 H42 Cl2 2_655 0.80 2.37 3.116(2) 156.1
