# Supplementary material for: fac-Aqua­dichloridotris(tetra­methyl­ene sulfoxide-κS)ruthenium(II)
Source: Acta Crystallogr Sect E Struct Rep Online. 2009 Jan 10;65(Pt 2):m170. doi: 10.1107/S1600536809000439 (PMC2968404; doi:10.1107/S1600536809000439)
Supplement: Supplementary file 2 [file e-65-0m170-Isup2.hkl]

#
# h,k,l, Fc-squared, Fo-squared, sigma(Fo-squared) and status flag
#
data_I
_shelx_title ' CG25'
_shelx_refln_list_code          4
_shelx_F_calc_maximum      259.02
_exptl_crystal_F_000      1024.00
_reflns_d_resolution_high  0.6802
 
loop_
 _symmetry_equiv_pos_as_xyz
 'x, y, z'
 '-x+1/2, y+1/2, -z+1/2'
 '-x, -y, -z'
 'x-1/2, -y-1/2, z-1/2'
 
_cell_length_a    14.3020
_cell_length_b     7.7877
_cell_length_c    17.2480
_cell_angle_alpha  90.000
_cell_angle_beta  109.917
_cell_angle_gamma  90.000
 
_shelx_F_squared_multiplier     1.000
 
loop_
 _refln_index_h
 _refln_index_k
 _refln_index_l
 _refln_F_squared_calc
 _refln_F_squared_meas
 _refln_F_squared_sigma
 _refln_observed_status
   2   0   0    23053.35    23569.80    334.92 o
   4   0   0    52192.20    52515.03    719.14 o
   6   0   0    45078.24    42116.31    755.89 o
   8   0   0        0.97      -18.61     55.82 o
  10   0   0     5549.86     5256.34    167.92 o
  12   0   0    11244.46    11017.38    329.34 o
  14   0   0     1310.26     1453.63    145.60 o
  16   0   0     2514.69     2574.68    221.42 o
  18   0   0     4092.93     4531.62    376.32 o
   1   1   0     2340.36     2602.59     34.54 o
   2   1   0    12892.03    12899.83    162.57 o
   3   1   0     8380.92     8736.22    185.13 o
   4   1   0    12659.56    12687.10    152.12 o
   5   1   0    18591.34    19177.15    220.14 o
   6   1   0       23.11       41.27     20.93 o
   7   1   0     1144.28     1170.60     70.47 o
   8   1   0     6469.18     5992.38    126.96 o
   9   1   0     1152.36     1036.47     84.89 o
  10   1   0     3812.54     3860.71    364.46 o
  11   1   0      170.25      280.93     47.80 o
  12   1   0       23.79       42.31     59.10 o
  13   1   0       94.92      193.19    109.55 o
  14   1   0     3530.34     3542.64    273.28 o
  15   1   0        0.59       -3.48     44.14 o
  16   1   0      126.70       54.60     77.66 o
  17   1   0      740.09      679.18    131.76 o
  18   1   0     1864.69     2203.75    227.46 o
  19   1   0     1123.82     1256.28    161.39 o
   0   2   0     3219.01     4115.13     83.03 o
   1   2   0        0.87        9.30      9.87 o
   2   2   0      661.40      703.23     17.28 o
   3   2   0     8098.74     8296.71    130.48 o
   4   2   0        0.14      -17.28     17.28 o
   5   2   0       49.77       65.38     16.64 o
   6   2   0     4261.38     4409.61     75.27 o
   7   2   0     4024.20     3874.17    136.53 o
   8   2   0     1414.14     1331.37     46.98 o
   9   2   0      951.03      936.62     53.98 o
  10   2   0      202.42      185.81     40.51 o
  11   2   0     1110.39      970.54     62.04 o
  12   2   0     1184.48     1140.91     68.15 o
  13   2   0     4646.21     4139.83    129.87 o
  14   2   0      203.04      192.37     88.61 o
  15   2   0      602.98      642.58     77.52 o
  16   2   0      353.58      461.99     83.26 o
  17   2   0       62.73        0.22     94.51 o
  18   2   0       22.62      187.62    234.67 o
  19   2   0     1522.30     1234.84    260.49 o
   1   3   0    15340.38    16820.99    309.57 o
   2   3   0       92.00       69.85     11.26 o
   3   3   0     1738.20     1980.91     34.37 o
   4   3   0      330.96      258.73     42.10 o
   5   3   0     5692.05     5193.67     96.29 o
   6   3   0     1051.44     1210.25     45.53 o
   7   3   0     5466.12     5244.36    109.03 o
   8   3   0     2397.57     2249.89     66.88 o
   9   3   0     2552.68     2346.24    163.04 o
  10   3   0      893.33      965.33     68.61 o
  11   3   0    13371.56    13246.49    741.24 o
  12   3   0      206.39      183.68     92.80 o
  13   3   0     4376.52     4451.69    140.99 o
  14   3   0      497.81      594.66     67.94 o
  15   3   0     1497.32     1353.59    130.25 o
  16   3   0       29.29        6.71    136.76 o
  17   3   0     4447.52     4309.30    186.04 o
  18   3   0       84.36      128.24     97.47 o
  19   3   0      882.64      888.57    197.35 o
   0   4   0     9897.91    10763.17    199.71 o
   1   4   0     9134.50     9280.28    138.39 o
   2   4   0     1504.56     1400.72     33.11 o
   3   4   0    24723.50    24301.04    404.69 o
   4   4   0     8429.72     8884.66    131.57 o
   5   4   0      775.65      786.88     34.59 o
   6   4   0    12373.13    11882.72    213.78 o
   7   4   0    17277.19    16680.14    283.43 o
   8   4   0     4216.32     3844.01    148.85 o
   9   4   0    12340.14    11834.54    312.59 o
  10   4   0      166.25      183.55     44.28 o
  11   4   0        4.76        8.87     50.70 o
  12   4   0     3342.55     3472.47    109.08 o
  13   4   0    13936.89    13702.89    295.27 o
  14   4   0       56.09       26.57     97.45 o
  15   4   0     5800.80     6109.80    196.00 o
  16   4   0     1359.77     1388.57    130.64 o
  17   4   0      112.11      236.52    160.95 o
  18   4   0        8.36      -81.48    113.99 o
   1   5   0     2523.92     2424.23    108.38 o
   2   5   0     8098.11     8039.50    123.46 o
   3   5   0     9024.56     8796.06    132.08 o
   4   5   0     1981.20     1989.96     51.03 o
   5   5   0     4883.98     4835.59    118.62 o
   6   5   0       12.27       41.89     31.12 o
   7   5   0      786.27      643.26     57.68 o
   8   5   0     2765.82     2941.75     81.79 o
   9   5   0     1753.77     1757.58     69.77 o
  10   5   0      758.34      738.13    101.64 o
  11   5   0      683.16      658.04     64.03 o
  12   5   0      859.95      784.44    100.71 o
  13   5   0       74.04       29.23     68.14 o
  14   5   0      737.93      848.03    162.11 o
  15   5   0      603.74      653.45    108.47 o
  16   5   0       92.91       -1.98     91.26 o
  17   5   0     4043.44     3855.71    187.83 o
   0   6   0     8878.22     9440.85    194.40 o
   1   6   0      398.75      397.61     30.68 o
   2   6   0     2755.36     2748.15     58.14 o
   3   6   0        1.45       21.83     64.89 o
   4   6   0     1533.73     1462.38    120.24 o
   5   6   0     1076.93     1052.04     90.94 o
   6   6   0      876.24      941.15     46.05 o
   7   6   0       23.31       -3.02     32.74 o
   8   6   0        5.15      -33.00     34.75 o
   9   6   0      590.84      588.44    138.39 o
  10   6   0      155.29      181.66     57.12 o
  11   6   0     1801.53     1997.69    135.60 o
  12   6   0       21.69       38.21    118.38 o
  13   6   0        1.72      -83.25    153.27 o
  14   6   0      762.65      817.49    160.71 o
  15   6   0      227.63      169.46     82.86 o
  16   6   0      208.16      161.00    100.87 o
   1   7   0      228.40      310.97     34.89 o
   2   7   0     2829.40     2762.46     65.30 o
   3   7   0     2108.24     1978.30     57.79 o
   4   7   0    16531.88    16362.57    289.29 o
   5   7   0     1146.63      988.49     79.78 o
   6   7   0     2074.82     2090.58     77.45 o
   7   7   0        0.32      -26.32     74.19 o
   8   7   0     4399.77     4326.25    125.13 o
   9   7   0      122.93       28.77     58.38 o
  10   7   0     5099.58     5337.93    152.96 o
  11   7   0       28.30      140.99     63.45 o
  12   7   0       10.92      151.18     81.52 o
  13   7   0      167.94      162.62    227.70 o
  14   7   0     1346.00     1220.21    121.52 o
  15   7   0      750.82      677.31    134.68 o
   0   8   0     4212.82     4217.80    152.65 o
   1   8   0      878.18      799.71     52.65 o
   2   8   0       19.43       72.11     72.10 o
   3   8   0     5075.09     5082.35    261.65 o
   4   8   0      606.13      654.23     62.24 o
   5   8   0        0.69       92.92     53.26 o
   6   8   0     8859.58     8779.66    238.16 o
   7   8   0     3442.40     3395.88    114.58 o
   8   8   0      886.82      944.53    202.81 o
   9   8   0     4003.23     4325.37    355.15 o
  10   8   0     3942.80     4091.07    449.81 o
  11   8   0       25.14      174.47     82.37 o
  12   8   0     2407.39     2341.65    132.50 o
  13   8   0     3740.30     3946.71    247.93 o
  14   8   0     1415.83      992.66    150.25 o
   1   9   0      358.71      319.59     88.85 o
   2   9   0     1616.46     1557.86     71.64 o
   3   9   0      178.95       98.46     67.22 o
   4   9   0      986.61     1017.07     74.84 o
   5   9   0     1831.49     1988.08     98.41 o
   6   9   0        1.42       19.40    158.39 o
   7   9   0       51.93       82.69     73.03 o
   8   9   0     1325.10     1511.90    137.03 o
   9   9   0     2538.89     2318.49    170.65 o
  10   9   0      343.17      323.98    102.72 o
  11   9   0     5688.92     5759.51    264.23 o
  12   9   0        0.15       41.86    139.55 o
   0  10   0     1240.95     1608.45    248.16 o
   1  10   0      589.03      432.60     78.64 o
   2  10   0        3.57       73.31     73.05 o
   3  10   0      368.34      514.53    123.50 o
   4  10   0      497.12      477.75     85.70 o
   5  10   0      331.68      365.32     95.86 o
   6  10   0        1.41       76.72    101.86 o
   7  10   0       92.07       80.50     89.71 o
   8  10   0      949.77      522.46    131.90 o
   9  10   0     1061.43     1097.43    155.79 o
   1  11   0      738.87      789.22    195.37 o
   2  11   0      609.28      319.08    207.00 o
   3  11   0      987.48      588.91    159.93 o
   4  11   0     2094.83     2182.54    286.54 o
 -19   0   1     3585.73     3488.72    306.08 o
 -17   0   1      108.35      111.64    129.78 o
 -15   0   1      427.40      312.12    139.55 o
 -13   0   1     5374.06     5196.80    206.53 o
 -11   0   1     2170.29     2169.98    114.43 o
  -9   0   1    19569.34    19074.47    508.89 o
  -7   0   1    19155.14    17543.15    451.67 o
  -5   0   1    11857.05    11700.71    206.53 o
  -3   0   1    67093.20    64960.93    973.59 o
   3   0   1     1093.46     1396.88     30.70 o
   5   0   1        0.22      -13.95     13.95 o
   7   0   1    16824.34    16162.08    312.12 o
   9   0   1     3399.78     3044.49    127.92 o
  11   0   1      526.75      613.08     94.43 o
  13   0   1     9386.11     9104.17    403.30 o
  15   0   1     1902.97     1947.17    192.58 o
  17   0   1     5763.85     6205.27    408.41 o
  19   0   1     9353.83     8591.09    632.16 o
 -19   1   1     1887.33     1998.16    146.11 o
 -18   1   1       53.20      236.46    126.74 o
 -17   1   1     1544.72     1822.51    286.08 o
 -16   1   1      682.40      653.45     93.94 o
 -15   1   1      875.76      743.53    115.13 o
 -14   1   1      889.39      885.66     87.86 o
 -13   1   1    11301.80    11316.04    287.15 o
 -12   1   1     5964.62     5896.19    189.09 o
 -11   1   1     2998.73     2954.60    106.57 o
 -10   1   1     3501.95     3455.99    113.55 o
  -9   1   1     1329.25     1334.54     67.22 o
  -8   1   1     3361.68     3172.74    103.32 o
  -7   1   1    22046.53    20911.58    389.78 o
  -6   1   1     1749.49     1516.20     45.35 o
  -5   1   1    17931.46    17766.27    217.41 o
  -4   1   1    14146.10    15315.21    189.75 o
  -3   1   1     3156.03     3135.86     68.61 o
  -2   1   1     2543.54     2519.95     33.88 o
  -1   1   1    61301.76    62844.60   1042.89 o
   0   1   1     2090.78     2269.04     29.67 o
   1   1   1    30138.59    31227.76    305.37 o
   2   1   1     1093.54     1128.19     25.12 o
   3   1   1     4631.21     4967.68     66.92 o
   4   1   1      779.97      775.90     20.07 o
   5   1   1    14876.74    14367.96    173.34 o
   6   1   1     2801.69     2664.02     54.14 o
   7   1   1     1986.45     1847.76     53.36 o
   8   1   1     1677.57     1711.48     59.84 o
   9   1   1        8.38       34.24     37.94 o
  10   1   1       75.38       40.07     41.16 o
  11   1   1     1305.76     1229.26     81.20 o
  12   1   1      597.34      650.57     65.23 o
  13   1   1       50.19       89.96     67.37 o
  14   1   1     3343.71     3295.20    144.51 o
  15   1   1     1077.45     1049.20    115.42 o
  16   1   1      581.69      427.45    143.50 o
  17   1   1      773.14      624.34    132.79 o
  18   1   1     1225.01     1244.42    149.13 o
  19   1   1      353.51      422.01    138.45 o
 -19   2   1      104.30       39.71     81.40 o
 -18   2   1     2450.31     2744.11    266.07 o
 -17   2   1      123.75      100.96     88.97 o
 -16   2   1       67.75      158.96     84.19 o
 -15   2   1     1957.43     1992.61    100.99 o
 -14   2   1      609.88      567.97     80.14 o
 -13   2   1      179.61       94.10    108.85 o
 -12   2   1     2156.29     2135.20    158.62 o
 -11   2   1     3151.55     3210.21    122.56 o
 -10   2   1      208.08      279.82     46.98 o
  -9   2   1     1480.20     1456.93     51.10 o
  -8   2   1      169.14      137.05     36.76 o
  -7   2   1     1912.52     1824.76     57.22 o
  -6   2   1     1859.07     1660.76     55.82 o
  -5   2   1    18455.98    19371.10    734.96 o
  -4   2   1      905.51     1017.76     24.14 o
  -3   2   1      122.22      145.13     14.08 o
  -2   2   1      400.30      467.80     27.44 o
  -1   2   1     3158.58     3514.28     72.57 o
   0   2   1     5168.02     5411.04     85.36 o
   1   2   1     1444.12     1666.87     25.30 o
   2   2   1      191.43      213.04     11.06 o
   3   2   1     2307.41     2486.31     35.83 o
   4   2   1        3.30      -23.26     23.26 o
   5   2   1     5389.72     5402.18    100.71 o
   6   2   1     6064.64     6003.08     97.58 o
   7   2   1     2013.09     1989.50     53.98 o
   8   2   1      971.72      942.33     75.82 o
   9   2   1     3352.73     3110.21     80.08 o
  10   2   1     1826.66     1670.02     64.25 o
  11   2   1       28.00       48.92     43.70 o
  12   2   1     3592.23     3596.25    101.15 o
  13   2   1      891.88      847.87     95.82 o
  14   2   1      516.90      566.79     73.47 o
  15   2   1      215.06      194.65     68.37 o
  16   2   1      111.03      151.43     90.86 o
  17   2   1        6.31       29.00     90.39 o
  18   2   1     1413.76     1655.16    377.25 o
  19   2   1       57.61      -63.20    114.64 o
 -19   3   1      583.49      427.77    225.84 o
 -18   3   1     3473.62     3306.26    336.78 o
 -17   3   1      117.31       43.45     92.87 o
 -16   3   1      594.63      469.38     89.13 o
 -15   3   1     1155.50     1175.16     99.74 o
 -14   3   1     8656.99     8466.70    212.41 o
 -13   3   1     1471.76     1493.15     87.37 o
 -12   3   1     1485.69     1307.58    136.76 o
 -11   3   1      301.65      222.75     88.85 o
 -10   3   1     6762.98     6469.89    144.96 o
  -9   3   1     3221.46     3042.17    155.36 o
  -8   3   1     8877.79     8446.27    188.39 o
  -7   3   1     2479.30     2456.21    160.02 o
  -6   3   1     2276.94     2164.50     66.98 o
  -5   3   1       91.12      129.24     19.44 o
  -4   3   1        8.58       34.11     25.58 o
  -3   3   1     4016.57     4312.13     59.87 o
  -2   3   1     2246.82     2486.66     54.19 o
  -1   3   1     2636.11     3316.66     78.38 o
   0   3   1     2879.67     3146.09     65.12 o
   1   3   1        2.04        6.65     13.95 o
   2   3   1       81.05       26.49     11.06 o
   3   3   1     3371.83     3544.94     54.41 o
   4   3   1      724.15      635.11     43.96 o
   5   3   1     1404.42     1384.29     42.31 o
   6   3   1     6442.17     6098.53    104.46 o
   7   3   1      167.57      160.47     29.50 o
   8   3   1    18025.01    17659.73    327.01 o
   9   3   1      346.76      281.15     61.17 o
  10   3   1      292.75      310.80     43.62 o
  11   3   1      552.87      487.32     54.87 o
  12   3   1    12346.37    12528.17    367.48 o
  13   3   1        2.49       13.95     63.93 o
  14   3   1     4526.38     4301.68    137.44 o
  15   3   1      448.37      508.18     83.50 o
  16   3   1       63.51       28.29     75.34 o
  17   3   1      777.98      750.18    112.85 o
  18   3   1      964.71      758.37    228.86 o
 -18   4   1     4857.33     4659.58    200.63 o
 -17   4   1       32.01       32.73     98.69 o
 -16   4   1     7337.58     7316.88    243.18 o
 -15   4   1     1482.06     1311.98    107.64 o
 -14   4   1        0.12       21.81    135.13 o
 -13   4   1     1212.28     1176.02     83.89 o
 -12   4   1     7117.87     7292.61    185.83 o
 -11   4   1      274.73      247.36     57.91 o
 -10   4   1     6296.34     6354.30    148.69 o
  -9   4   1      199.56      281.23     60.47 o
  -8   4   1      405.23      450.68     43.93 o
  -7   4   1     1458.17     1499.97     69.41 o
  -6   4   1    17768.59    17245.71    296.96 o
  -5   4   1     1103.11     1148.43     41.40 o
  -4   4   1     8018.64     7999.68    116.35 o
  -3   4   1       45.68       71.38     17.65 o
  -2   4   1     5617.89     5496.79    116.76 o
  -1   4   1       64.17       20.90     16.05 o
   0   4   1    22381.70    23581.38    278.95 o
   1   4   1       61.87       46.43     12.99 o
   2   4   1      242.19      203.99     16.61 o
   3   4   1     2215.30     2182.12     79.54 o
   4   4   1    27772.41    27817.85    368.98 o
   5   4   1       69.50       33.11     28.14 o
   6   4   1    13384.29    12920.51    216.11 o
   7   4   1     1204.29     1215.82     45.82 o
   8   4   1     4326.76     4285.42    229.33 o
   9   4   1     1302.77     1247.97     61.27 o
  10   4   1    12668.20    12679.41    239.85 o
  11   4   1     2582.77     2338.37     80.70 o
  12   4   1     8339.62     8004.41    175.78 o
  13   4   1     3475.78     3608.82    214.67 o
  14   4   1     2411.18     2669.65    223.98 o
  15   4   1       12.64       55.46    118.15 o
  16   4   1    10272.09    10849.85    611.22 o
  17   4   1     2024.19     1940.16    244.21 o
  18   4   1     2168.22     2193.12    253.05 o
 -18   5   1      195.62      160.21    155.99 o
 -17   5   1      179.16       -2.19     93.68 o
 -16   5   1     3041.66     3143.42    148.02 o
 -15   5   1        3.44      -31.82    135.13 o
 -14   5   1     3769.05     3868.99    149.99 o
 -13   5   1     1082.01     1076.45    114.20 o
 -12   5   1        4.54       57.06     58.52 o
 -11   5   1     2814.51     2963.73     96.99 o
 -10   5   1     2565.28     2518.37     88.52 o
  -9   5   1      128.75      201.25     50.85 o
  -8   5   1     4499.70     4262.35    104.83 o
  -7   5   1     7200.94     7084.51    183.74 o
  -6   5   1      990.02      911.02     40.93 o
  -5   5   1    10337.83     9883.54    210.49 o
  -4   5   1    13295.45    12769.71    184.44 o
  -3   5   1       82.65       31.78     25.58 o
  -2   5   1    10076.04    10219.80    152.33 o
  -1   5   1    26194.11    27634.54    335.60 o
   0   5   1     7344.92     7630.87    113.50 o
   1   5   1     8292.55     8390.40    126.03 o
   2   5   1     9637.00     9657.50    135.18 o
   3   5   1        2.96       22.15     22.67 o
   4   5   1      141.97      134.98     41.63 o
   5   5   1     7466.19     7461.45    133.21 o
   6   5   1     4928.81     5018.50     98.84 o
   7   5   1     2801.06     2979.65     89.37 o
   8   5   1     2163.79     2106.03     75.09 o
   9   5   1       68.14       -9.82     88.15 o
  10   5   1     1287.06     1260.23     63.64 o
  11   5   1     1716.86     1781.87     78.55 o
  12   5   1      168.29      162.45     50.43 o
  13   5   1      830.63      883.14     76.89 o
  14   5   1     2746.14     2694.76    139.32 o
  15   5   1      419.76      418.71    100.29 o
  16   5   1     1339.14     1230.56    191.18 o
  17   5   1      564.71      364.34    134.90 o
 -17   6   1      386.36      582.85    217.23 o
 -16   6   1      273.89      131.98    211.88 o
 -15   6   1      159.99      242.27     95.38 o
 -14   6   1        0.23       38.75    146.29 o
 -13   6   1      189.33      196.54     72.42 o
 -12   6   1      318.07      451.03     99.31 o
 -11   6   1     1161.45     1213.31    105.13 o
 -10   6   1        2.46       45.90     62.56 o
  -9   6   1     5408.04     5560.22    118.45 o
  -8   6   1      100.41       62.02     37.86 o
  -7   6   1     1841.86     1926.38     61.29 o
  -6   6   1      687.90      635.38     41.06 o
  -5   6   1     4893.03     4596.02     98.02 o
  -4   6   1      376.36      354.37     32.04 o
  -3   6   1     5973.43     5859.88     92.77 o
  -2   6   1       19.41       54.80     25.58 o
  -1   6   1       26.28       62.06     19.72 o
   0   6   1     1362.83     1365.97     37.34 o
   1   6   1     1836.69     1927.55     45.88 o
   2   6   1     1189.23     1149.88     48.84 o
   3   6   1     2822.30     2755.10     63.17 o
   4   6   1      599.03      613.39     38.00 o
   5   6   1     1767.32     1572.60     53.10 o
   6   6   1        0.51        0.48     31.45 o
   7   6   1      174.22      114.03     46.75 o
   8   6   1     1773.87     1719.68     74.35 o
   9   6   1      165.49      186.29     79.54 o
  10   6   1      570.74      581.94    137.22 o
  11   6   1     1842.24     1785.05    130.71 o
  12   6   1       69.67       70.04     68.35 o
  13   6   1        1.40       -0.80     61.85 o
  14   6   1      704.28      663.30     96.66 o
  15   6   1      467.32      479.37    162.34 o
  16   6   1      470.32      295.16    269.56 o
 -15   7   1      409.41      381.85    169.78 o
 -14   7   1       37.81       27.04    116.31 o
 -13   7   1      818.75      919.29    101.95 o
 -12   7   1      536.02      529.75     77.19 o
 -11   7   1      987.74      989.33     95.23 o
 -10   7   1        0.02       74.03     85.82 o
  -9   7   1       20.75      -42.66     58.17 o
  -8   7   1       32.15       21.12     54.87 o
  -7   7   1     4401.97     4222.93    108.53 o
  -6   7   1      130.63      152.01     40.03 o
  -5   7   1     4090.79     4078.12    156.06 o
  -4   7   1      886.25      851.16     43.47 o
  -3   7   1      474.70      432.60     38.00 o
  -2   7   1       29.57       32.08     31.45 o
  -1   7   1     2124.91     2230.26     58.68 o
   0   7   1     6235.87     6153.61    186.76 o
   1   7   1     4635.87     4480.12     96.06 o
   2   7   1       53.07       30.39     31.69 o
   3   7   1      140.84      163.71     51.40 o
   4   7   1     3622.25     3309.44    140.71 o
   5   7   1     4400.90     4261.34    106.87 o
   6   7   1      967.14      914.79     61.09 o
   7   7   1      964.69     1028.48     63.85 o
   8   7   1      323.30      378.99     59.38 o
   9   7   1      920.70     1010.41     71.36 o
  10   7   1      399.29      435.23     68.35 o
  11   7   1     2591.50     2802.90    107.51 o
  12   7   1      168.21       26.20     78.87 o
  13   7   1      162.42      236.49     92.57 o
  14   7   1      133.33       36.89    102.40 o
  15   7   1     1533.63     1195.47    165.13 o
 -14   8   1       73.36      -33.03    120.94 o
 -13   8   1     4426.17     4194.88    787.99 o
 -12   8   1     1688.34     1630.63    212.58 o
 -11   8   1     3537.99     3908.37    147.66 o
 -10   8   1     2293.62     2482.78    110.06 o
  -9   8   1     9888.30    10382.69    774.96 o
  -8   8   1      174.14      276.12     63.20 o
  -7   8   1      449.61      459.64     68.60 o
  -6   8   1      977.72      832.18     67.94 o
  -5   8   1     6035.47     5858.93    159.58 o
  -4   8   1      534.55      501.55     95.13 o
  -3   8   1    10346.84    10230.71    209.71 o
  -2   8   1     1854.35     1919.23     77.55 o
  -1   8   1     3746.82     3909.50     97.73 o
   0   8   1     3468.34     3429.29    286.08 o
   1   8   1     3293.26     3351.44    200.02 o
   2   8   1       41.82       56.37     65.12 o
   3   8   1    12690.01    12931.12    320.03 o
   4   8   1     6908.70     6909.01    302.59 o
   5   8   1     5497.25     5644.55    253.05 o
   6   8   1     2457.82     2585.69    122.80 o
   7   8   1     6222.47     6110.74    172.73 o
   8   8   1     1009.27      968.32    271.19 o
   9   8   1     5837.98     6004.88    267.70 o
  10   8   1     8242.15     8331.19    217.48 o
  11   8   1      290.43      373.62    102.57 o
  12   8   1     3184.78     2977.30    147.57 o
  13   8   1     3057.33     3009.64    711.70 o
 -12   9   1       33.74      -20.55    153.04 o
 -11   9   1       12.61       -5.71     95.22 o
 -10   9   1     4657.47     4869.84    860.09 o
  -9   9   1       40.10       43.67     69.17 o
  -8   9   1     3847.91     3769.95    613.55 o
  -7   9   1      468.27      421.83     66.36 o
  -6   9   1        1.98       21.69    193.28 o
  -5   9   1      343.62      385.30     65.72 o
  -4   9   1     2772.06     2740.66    219.79 o
  -3   9   1      684.47      625.93     61.38 o
  -2   9   1     1150.65     1175.98    108.15 o
  -1   9   1     2387.53     2585.08    146.76 o
   0   9   1       15.61       37.69     45.65 o
   1   9   1      137.04      132.65     41.34 o
   2   9   1     7908.47     8171.56    175.45 o
   3   9   1     1058.49     1048.87     74.27 o
   4   9   1     5064.75     5106.03    171.19 o
   5   9   1      728.45     1007.62     97.14 o
   6   9   1     1754.71     1831.35    126.05 o
   7   9   1      257.76      146.77     93.00 o
   8   9   1    10067.85    11111.11    902.65 o
   9   9   1      809.75      748.33    106.07 o
  10   9   1     1440.42     1459.26    251.42 o
  11   9   1      192.68      408.23    132.55 o
  -9  10   1      172.88      335.20    122.80 o
  -8  10   1       89.14      134.98    140.01 o
  -7  10   1      595.20      552.39    137.92 o
  -6  10   1      117.95      119.18    127.92 o
  -5  10   1       40.70      -56.69     79.71 o
  -4  10   1      572.37      632.15     95.65 o
  -3  10   1       46.05      212.41    111.41 o
  -2  10   1        2.07        6.68     69.31 o
  -1  10   1      347.20      467.25     71.34 o
   0  10   1       90.88      156.69     83.26 o
   1  10   1     1514.73     1547.25    103.00 o
   2  10   1     1818.06     2008.20    115.50 o
   3  10   1      463.50      459.44     93.20 o
   4  10   1     2131.18     2230.12    129.26 o
   5  10   1     1815.91     1766.62    159.09 o
   6  10   1       49.93       91.96    132.57 o
   7  10   1        0.84     -113.03    113.03 o
   8  10   1      869.11      913.47    124.00 o
   9  10   1      512.09      785.66    210.25 o
  -4  11   1      929.56      396.78    162.81 o
  -3  11   1     1435.87     1184.07    199.09 o
  -2  11   1     1200.37      916.66    155.94 o
  -1  11   1      734.98      818.51    122.19 o
   0  11   1      262.67      149.91    113.13 o
   1  11   1      296.74      461.20    124.14 o
   2  11   1     1679.53     1574.69    159.66 o
   3  11   1      336.76      -42.37    160.71 o
 -20   0   2      849.42      925.21    265.61 o
 -18   0   2     2869.61     3537.10    292.12 o
 -16   0   2       15.65       51.17    153.50 o
 -14   0   2     5282.15     4586.51    193.97 o
 -12   0   2    24118.37    24117.30    635.41 o
 -10   0   2     2180.30     2221.15    115.83 o
  -8   0   2    15565.22    14507.50    377.71 o
  -6   0   2    60379.04    56139.11    872.65 o
  -4   0   2     1396.86     1527.13     47.91 o
  -2   0   2    64201.05    61903.41   1018.24 o
   2   0   2     2824.17     2924.94     59.08 o
   4   0   2    24032.40    24011.71    338.17 o
   6   0   2    11242.19    10775.50    184.20 o
   8   0   2       38.90       46.52     32.56 o
  10   0   2     4095.35     4101.34    148.39 o
  12   0   2     2216.39     2540.25    206.07 o
  14   0   2     3561.66     3843.64    245.14 o
  16   0   2     5895.25     6023.86    391.67 o
  18   0   2      142.71      576.34    229.33 o
 -20   1   2      975.70      844.66    147.03 o
 -19   1   2       32.04       67.23    111.41 o
 -18   1   2       13.41       92.33    124.85 o
 -17   1   2      838.66      807.39    105.20 o
 -16   1   2     1933.98     1839.37    172.11 o
 -15   1   2      801.69      755.84     77.38 o
 -14   1   2     3469.50     3358.26    141.79 o
 -13   1   2      147.20       47.80     52.12 o
 -12   1   2      943.84      870.29     88.38 o
 -11   1   2     3318.48     3519.87    167.46 o
 -10   1   2    11430.84    11170.78    258.80 o
  -9   1   2     7497.06     7239.35    147.68 o
  -8   1   2     4514.88     4334.98    110.85 o
  -7   1   2     7662.25     7392.58    157.01 o
  -6   1   2    16447.41    16738.08    241.26 o
  -5   1   2    26968.10    27378.98    336.30 o
  -4   1   2    17304.04    17286.83    218.97 o
  -3   1   2     2959.04     3108.71     47.50 o
  -2   1   2     5514.97     5292.23    104.20 o
  -1   1   2     6149.24     6523.28     68.96 o
   0   1   2     2947.80     2901.64     36.52 o
   1   1   2    22363.17    22718.65    231.79 o
   2   1   2     6492.42     6582.71     77.10 o
   3   1   2      518.96      576.55     23.03 o
   4   1   2     1629.91     1624.54     31.08 o
   5   1   2     5726.37     5709.69     83.64 o
   6   1   2    13780.08    13753.73    199.84 o
   7   1   2     6852.13     6911.27    124.04 o
   8   1   2     3006.49     2988.20     84.37 o
   9   1   2     1308.74     1263.64     56.43 o
  10   1   2     1717.83     1629.51     76.98 o
  11   1   2     8106.08     7911.36    242.35 o
  12   1   2     7595.38     8109.26    220.26 o
  13   1   2     4469.62     4338.43    156.28 o
  14   1   2      468.61      326.95     90.23 o
  15   1   2      642.72      546.52    127.69 o
  16   1   2     1006.12     1238.49    123.32 o
  17   1   2     2283.61     2357.40    151.45 o
  18   1   2     3627.03     3565.20    203.36 o
  19   1   2       10.50      221.18    114.79 o
 -19   2   2     2872.98     2744.22    165.71 o
 -18   2   2     1906.98     1926.68    130.99 o
 -17   2   2       40.38      279.23    107.04 o
 -16   2   2        0.98      149.77     80.21 o
 -15   2   2     1113.57     1047.29     88.74 o
 -14   2   2     5188.46     4797.69    232.12 o
 -13   2   2     2837.10     2488.19    142.57 o
 -12   2   2     1658.08     1681.34     96.52 o
 -11   2   2      192.76      112.53     55.68 o
 -10   2   2     1573.76     1602.69     84.75 o
  -9   2   2       74.47       92.85     37.57 o
  -8   2   2     1484.42     1493.12    148.15 o
  -7   2   2      246.43      260.17     58.15 o
  -6   2   2     2028.39     2133.84     52.29 o
  -5   2   2      619.83      509.98     22.12 o
  -4   2   2     2729.11     2736.98     64.19 o
  -3   2   2      237.21      318.94     15.08 o
  -2   2   2     2734.79     2852.88     38.41 o
  -1   2   2     8123.41     8824.97    236.77 o
   0   2   2    10599.55    10999.01    321.89 o
   1   2   2     2932.03     2899.56     41.61 o
   2   2   2       36.10       23.26      9.87 o
   3   2   2        2.01        5.32     11.63 o
   4   2   2     1745.54     1708.62     78.15 o
   5   2   2     3008.56     2910.16     54.38 o
   6   2   2     4091.02     4104.83     74.02 o
   7   2   2     8368.26     7944.62    130.44 o
   8   2   2     1147.90     1167.56     84.89 o
   9   2   2     1630.82     1622.26     63.26 o
  10   2   2       31.90        2.31     33.06 o
  11   2   2     1686.66     1625.71    181.18 o
  12   2   2      279.40      162.27     76.29 o
  13   2   2     3470.51     3429.61    113.20 o
  14   2   2      451.19      528.69    150.95 o
  15   2   2     1321.88     1383.01     87.85 o
  16   2   2       41.72      -18.98     97.22 o
  17   2   2        5.22       21.40    125.65 o
  18   2   2        3.94        9.63    200.25 o
 -19   3   2     4454.83     4544.35    200.96 o
 -18   3   2        0.17     -103.07    103.07 o
 -17   3   2     5036.71     5654.89    203.08 o
 -16   3   2      242.86      259.24     81.48 o
 -15   3   2       37.13       71.69    167.69 o
 -14   3   2      361.99      451.02    137.92 o
 -13   3   2     8110.59     8192.14    548.43 o
 -12   3   2      343.21      368.16     67.62 o
 -11   3   2      930.44      852.90     60.35 o
 -10   3   2       62.91       81.27     56.05 o
  -9   3   2      471.45      401.60     43.92 o
  -8   3   2     4299.45     4430.04    140.94 o
  -7   3   2      431.75      312.26     36.40 o
  -6   3   2     1404.45     1232.75     42.57 o
  -5   3   2      523.81      461.96     23.87 o
  -4   3   2     3206.21     3349.66     60.75 o
  -3   3   2       71.11       96.11     12.96 o
  -2   3   2    14546.84    15334.78    354.45 o
  -1   3   2    32351.71    35033.00   1160.58 o
   0   3   2     1171.98     1186.17     21.52 o
   1   3   2     6836.78     7268.33    232.12 o
   2   3   2        8.49       16.40     10.03 o
   3   3   2     9708.58     9499.23    159.55 o
   4   3   2     5711.13     5652.59    173.04 o
   5   3   2    36469.01    36409.35    635.65 o
   6   3   2     2234.60     2316.90     84.89 o
   7   3   2      359.53      370.20     53.73 o
   8   3   2      233.80      131.45     50.70 o
   9   3   2    10653.90    10579.56    205.58 o
  10   3   2     4555.62     4329.38    112.09 o
  11   3   2     8030.02     8326.40    318.40 o
  12   3   2      186.38      178.37     47.70 o
  13   3   2        2.03       42.92     55.49 o
  14   3   2      513.74      473.74     62.11 o
  15   3   2     1457.87     1487.68    117.22 o
  16   3   2      535.87      427.40    116.06 o
  17   3   2     1834.15     1804.19    147.14 o
  18   3   2       73.52       34.42    191.92 o
 -19   4   2     1858.53     1628.71    180.41 o
 -18   4   2     1875.96     1933.97    135.40 o
 -17   4   2       32.82      106.64     93.50 o
 -16   4   2      139.83       85.55    148.85 o
 -15   4   2     5940.25     6098.05    224.44 o
 -14   4   2     3863.83     4038.24    147.46 o
 -13   4   2     3101.13     3066.68    117.22 o
 -12   4   2     4399.19     4471.61    132.18 o
 -11   4   2      364.41      413.27     70.70 o
 -10   4   2     1043.13     1190.19    184.20 o
  -9   4   2     9085.96     8857.93    169.66 o
  -8   4   2     6966.36     6637.26    130.76 o
  -7   4   2      393.57      467.08     42.38 o
  -6   4   2     2797.96     2782.60    117.69 o
  -5   4   2    23036.97    23209.79    313.65 o
  -4   4   2     3465.74     3671.04     63.56 o
  -3   4   2     2447.32     2074.37     43.34 o
  -2   4   2       79.58       53.42     14.64 o
  -1   4   2      326.40      383.31     17.87 o
   0   4   2    11267.03    11918.03    145.94 o
   1   4   2    24825.48    24828.39    296.19 o
   2   4   2     6849.38     6932.24     95.45 o
   3   4   2     6513.57     6366.99    114.43 o
   4   4   2     3237.36     3168.38     73.61 o
   5   4   2     2853.63     2739.03    136.76 o
   6   4   2     4208.61     3971.06     79.52 o
   7   4   2    25642.68    24766.99    353.31 o
   8   4   2      381.54      410.44     38.81 o
   9   4   2     4337.44     4203.78    164.20 o
  10   4   2     1010.79      936.38     54.66 o
  11   4   2     1766.60     1616.22     69.47 o
  12   4   2      437.34      386.56     62.91 o
  13   4   2    11533.83    11971.45    250.57 o
  14   4   2        1.78      -26.20     62.56 o
  15   4   2      902.17      893.61     87.18 o
  16   4   2      157.16      152.81     81.57 o
  17   4   2      975.34     1115.71    141.88 o
 -18   5   2      288.38      160.63    172.58 o
 -17   5   2      416.85      402.54    225.84 o
 -16   5   2        1.53      -89.13     89.13 o
 -15   5   2       53.24      -11.63     89.30 o
 -14   5   2     1843.72     1675.24    206.30 o
 -13   5   2     1366.97     1332.98    238.63 o
 -12   5   2      131.98      106.03     57.31 o
 -11   5   2      282.00      435.62     92.33 o
 -10   5   2     4098.85     4099.54    153.50 o
  -9   5   2      303.03      292.14     45.59 o
  -8   5   2     7144.32     7026.74    160.02 o
  -7   5   2     6547.24     6554.10    132.71 o
  -6   5   2      190.95      175.19     32.33 o
  -5   5   2      468.57      466.18     33.37 o
  -4   5   2     4785.86     4705.05     81.03 o
  -3   5   2     7523.21     7667.89    114.55 o
  -2   5   2     6679.83     6727.40    112.97 o
  -1   5   2     3556.41     3769.93     63.31 o
   0   5   2       36.55       28.59     15.85 o
   1   5   2    12383.03    12404.45    178.81 o
   2   5   2     6732.57     6582.21    166.53 o
   3   5   2    11810.67    11459.23    175.63 o
   4   5   2     5080.70     4922.39     97.96 o
   5   5   2      991.02      968.89     48.84 o
   6   5   2      480.77      478.40     36.77 o
   7   5   2     2879.07     2885.75     80.91 o
   8   5   2     2826.11     2853.76     85.83 o
   9   5   2     2682.02     2546.31     84.22 o
  10   5   2      138.54       13.53     50.36 o
  11   5   2     2262.97     2300.05    107.45 o
  12   5   2     2641.23     2809.45    120.01 o
  13   5   2      176.75      242.97     71.26 o
  14   5   2     1349.46     1177.36     88.69 o
  15   5   2     3235.69     3297.03    256.77 o
  16   5   2      272.03      306.69    123.50 o
  17   5   2     1293.80     1341.14    173.71 o
 -17   6   2      798.30      623.32    227.93 o
 -16   6   2        2.79      -94.37    150.95 o
 -15   6   2      241.08      237.00    112.19 o
 -14   6   2     1952.29     1710.18    177.46 o
 -13   6   2       75.76       65.86     79.12 o
 -12   6   2     1416.25     1435.24    122.34 o
 -11   6   2     2944.23     2952.24    103.27 o
 -10   6   2      283.52      400.06     63.96 o
  -9   6   2     1463.60     1814.14     74.01 o
  -8   6   2     2775.77     2740.26     80.75 o
  -7   6   2       20.46       20.34     31.12 o
  -6   6   2     8579.13     8548.04    208.16 o
  -5   6   2     1103.46     1067.29     43.70 o
  -4   6   2       33.38       42.41     41.63 o
  -3   6   2     2211.58     2086.88     56.28 o
  -2   6   2     5964.18     6073.79    101.99 o
  -1   6   2       57.71       43.76     21.19 o
   0   6   2     4238.61     4526.66     79.35 o
   1   6   2      357.96      339.05     26.64 o
   2   6   2      244.50      221.78     34.65 o
   3   6   2      628.91      637.35     44.66 o
   4   6   2       28.05        7.75     29.06 o
   5   6   2      494.39      460.75     37.24 o
   6   6   2       14.71       68.68     48.61 o
   7   6   2      395.32      399.45     83.50 o
   8   6   2        6.14       13.80     74.19 o
   9   6   2       51.25      143.65     93.73 o
  10   6   2        4.02      -15.14     51.85 o
  11   6   2       34.17       73.25     67.45 o
  12   6   2     1202.57     1337.41     83.70 o
  13   6   2       25.98       28.31     62.37 o
  14   6   2      434.33      443.06    121.87 o
  15   6   2       25.95       13.74    235.14 o
  16   6   2     2313.08     1906.21    282.59 o
 -16   7   2     2779.07     2397.91    300.50 o
 -15   7   2       77.13       76.04    134.90 o
 -14   7   2     2238.68     2560.64    160.52 o
 -13   7   2      405.92      598.48    107.57 o
 -12   7   2     1190.48     1220.79    101.36 o
 -11   7   2      227.16      214.67     71.39 o
 -10   7   2     7007.81     7134.54    238.86 o
  -9   7   2     1502.55     1398.48     81.54 o
  -8   7   2     5458.35     5671.20    157.98 o
  -7   7   2     1877.57     1796.07     82.26 o
  -6   7   2     1341.79     1209.70     95.82 o
  -5   7   2       25.51       33.00     34.65 o
  -4   7   2     9973.00     9861.64    167.29 o
  -3   7   2     4037.14     3820.06    212.81 o
  -2   7   2     7895.60     7984.08    269.79 o
  -1   7   2      727.36      792.73     48.23 o
   0   7   2      934.97      880.09     41.78 o
   1   7   2     2959.08     2894.71     74.59 o
   2   7   2     5354.25     5363.56    108.72 o
   3   7   2     1519.72     1349.40     56.46 o
   4   7   2     4291.77     4147.09    102.34 o
   5   7   2      159.34      205.27     40.34 o
   6   7   2       97.57       83.85     48.81 o
   7   7   2      126.67      209.30     55.82 o
   8   7   2     2347.36     2419.87     90.17 o
   9   7   2      170.82      167.84     60.44 o
  10   7   2      216.77      332.17     64.62 o
  11   7   2       26.72       13.24     63.25 o
  12   7   2      570.17      740.40     86.51 o
  13   7   2       72.76       31.26     83.26 o
  14   7   2      332.69      261.42    121.41 o
 -14   8   2      473.14      222.73    226.53 o
 -13   8   2      423.67      575.43    571.45 o
 -12   8   2     1250.74     1293.28    300.96 o
 -11   8   2     2034.38     2159.93    148.39 o
 -10   8   2      155.89       56.03    227.70 o
  -9   8   2     3139.23     3497.98    243.98 o
  -8   8   2      302.26      323.69     68.62 o
  -7   8   2        1.57      -43.23    153.74 o
  -6   8   2     1904.50     1899.15     85.04 o
  -5   8   2     1612.12     1644.45    162.11 o
  -4   8   2     1695.94     1712.83    173.27 o
  -3   8   2     1182.20     1184.44     69.31 o
  -2   8   2     1500.29     1334.61     94.43 o
  -1   8   2      748.09      733.46     81.40 o
   0   8   2     4719.17     4777.94    131.18 o
   1   8   2     4376.52     4370.02    102.06 o
   2   8   2        0.31       10.88    104.43 o
   3   8   2     2770.01     2787.56     97.28 o
   4   8   2     5858.87     5746.65    156.23 o
   5   8   2      543.08      478.79     54.41 o
   6   8   2     1824.08     1695.60    140.25 o
   7   8   2     6548.65     6580.69    422.60 o
   8   8   2     2693.53     2629.60    109.28 o
   9   8   2      929.07      877.31     79.12 o
  10   8   2     6237.14     6045.64    193.61 o
  11   8   2     1120.46     1078.59    144.82 o
  12   8   2      118.26      300.97    101.13 o
  13   8   2     1379.06     1186.17    220.95 o
 -12   9   2     1088.21     1164.56    167.61 o
 -11   9   2      283.25      340.32     97.28 o
 -10   9   2     3530.11     3538.30    151.48 o
  -9   9   2       31.65      221.87     90.71 o
  -8   9   2     1336.67     1595.68    101.41 o
  -7   9   2       43.20      106.64     74.89 o
  -6   9   2     3000.80     2765.72    209.79 o
  -5   9   2       30.37       91.35     58.33 o
  -4   9   2     3141.73     3120.31    109.01 o
  -3   9   2      246.69      278.96    118.85 o
  -2   9   2      331.33      360.29     48.10 o
  -1   9   2     1490.37     1550.71    146.76 o
   0   9   2     2710.50     2797.79    146.76 o
   1   9   2     1118.28     1171.70     79.47 o
   2   9   2      296.44      276.75     65.89 o
   3   9   2     4944.33     4948.00    186.76 o
   4   9   2      292.28      302.27     83.88 o
   5   9   2     7379.02     8342.99    271.61 o
   6   9   2      604.10      394.72    164.67 o
   7   9   2      118.33      -40.15    179.09 o
   8   9   2       97.18       93.63    162.34 o
   9   9   2     8470.70     8990.41    410.27 o
  10   9   2       11.36      149.78    102.47 o
  11   9   2     4432.81     4288.99    740.07 o
 -10  10   2      315.09      377.71    172.11 o
  -9  10   2     2243.41     1946.09    394.46 o
  -8  10   2       84.52       43.85     94.58 o
  -7  10   2        0.19       31.78     93.94 o
  -6  10   2      556.25      407.71     79.87 o
  -5  10   2     2688.39     2495.32    148.51 o
  -4  10   2      340.32      453.01    174.20 o
  -3  10   2     1304.67     1175.76    105.34 o
  -2  10   2      477.99      498.48     73.89 o
  -1  10   2     1314.90     1136.32    142.80 o
   0  10   2        9.15       49.25     86.06 o
   1  10   2     2921.66     3088.59    120.16 o
   2  10   2      344.57      439.80     85.69 o
   3  10   2      881.74     1158.18    179.79 o
   4  10   2      139.33       97.83     84.76 o
   5  10   2      198.84       57.31    114.43 o
   6  10   2        0.13        2.58    103.87 o
   7  10   2     1276.08     1328.08    394.69 o
   8  10   2       17.31       68.24    232.35 o
  -4  11   2     4649.99     3835.27    295.84 o
  -3  11   2      541.44      203.80    414.23 o
  -2  11   2       89.00       70.83    186.07 o
  -1  11   2     2251.89     2098.68    138.95 o
   0  11   2      276.56       57.11    236.77 o
   1  11   2       35.32       38.78    125.12 o
   2  11   2      683.44      550.73    183.74 o
   3  11   2     1022.44      817.71    132.71 o
   4  11   2       40.98     -149.32    149.32 o
 -19   0   3      173.73      213.04    222.81 o
 -17   0   3       16.78      -69.31    120.48 o
 -15   0   3     2230.81     2318.37    151.18 o
 -13   0   3     1649.94     1602.95    114.90 o
 -11   0   3    11696.81    11074.60    315.85 o
  -9   0   3    22882.60    22513.88    573.08 o
  -7   0   3     2855.66     2924.94    110.71 o
  -5   0   3    32323.55    32444.65    540.52 o
  -3   0   3     7747.19     7431.91    140.94 o
  -1   0   3    12028.62    12027.72    179.55 o
   1   0   3    11519.28    11524.41    219.56 o
   3   0   3     2531.91     2722.13     56.75 o
   5   0   3     1042.87     1027.54     39.54 o
   7   0   3    12204.30    11789.55    251.65 o
   9   0   3       12.63        9.30     46.98 o
  11   0   3    20530.82    19989.45    732.63 o
  13   0   3     9561.02    10065.20    465.16 o
  15   0   3      125.99      -51.17    163.27 o
  17   0   3     5692.10     5887.10    418.65 o
 -20   1   3      204.25       -9.30     44.73 o
 -19   1   3     6687.72     7462.55    470.98 o
 -18   1   3     1451.81     1619.97    140.73 o
 -17   1   3      523.22      612.93     94.60 o
 -16   1   3      233.39      207.97     83.38 o
 -15   1   3     7087.81     7075.84    429.58 o
 -14   1   3     1075.96      998.85    118.38 o
 -13   1   3    17050.84    16855.51    393.16 o
 -12   1   3     6091.94     6165.90    178.32 o
 -11   1   3      901.30     1010.11     81.04 o
 -10   1   3       61.89      594.11    157.69 o
  -9   1   3     8525.23     8169.41    247.00 o
  -8   1   3     1013.83      974.05     61.67 o
  -7   1   3    29101.74    27646.37    488.88 o
  -6   1   3      963.26      856.67     40.00 o
  -5   1   3      885.12      803.55     24.25 o
  -4   1   3      260.07      238.45     14.64 o
  -3   1   3     1154.33     1191.02     28.14 o
  -2   1   3      336.10      364.66     12.99 o
  -1   1   3    14246.10    14622.77    139.96 o
   0   1   3    14109.49    14172.03    186.53 o
   1   1   3      593.10      657.53     12.50 o
   2   1   3      649.66      835.40     17.87 o
   3   1   3     2252.70     2318.40     34.50 o
   4   1   3      600.34      549.39     44.19 o
   5   1   3     6594.54     6531.18     97.12 o
   6   1   3     1425.23     1385.98     88.85 o
   7   1   3     2883.82     2859.36     61.17 o
   8   1   3     8852.06     8502.07    173.25 o
   9   1   3      553.35      627.41    109.55 o
  10   1   3     4628.66     4471.99    132.13 o
  11   1   3       48.20       37.00     45.96 o
  12   1   3     4913.48     5029.72    299.56 o
  13   1   3     2221.63     2207.04    289.33 o
  14   1   3     5765.21     6314.40    282.11 o
  15   1   3     1502.70     1629.68    135.39 o
  16   1   3      193.64      213.00    107.99 o
  17   1   3       39.42       21.59    118.15 o
  18   1   3     3605.92     3630.89    203.25 o
 -20   2   3     1542.03     1477.71    183.51 o
 -19   2   3        1.59       51.09    114.89 o
 -18   2   3     5245.68     5711.58    222.03 o
 -17   2   3     3767.01     3806.97    166.33 o
 -16   2   3      300.57      244.77     77.04 o
 -15   2   3     3233.73     3219.54    134.02 o
 -14   2   3     5069.70     4810.08    269.56 o
 -13   2   3       26.36      -15.90     56.80 o
 -12   2   3     2257.95     2371.42    115.36 o
 -11   2   3      799.50      846.01     68.86 o
 -10   2   3       42.17      -53.49     53.49 o
  -9   2   3     1009.10     1092.54     58.41 o
  -8   2   3     1821.52     1602.95     65.78 o
  -7   2   3      225.25      192.31     31.45 o
  -6   2   3    11666.80    11609.19    212.81 o
  -5   2   3     5444.47     5528.14    192.81 o
  -4   2   3      165.79      188.52     16.44 o
  -3   2   3     9217.42     9473.04    139.55 o
  -2   2   3    44136.97    46213.84    464.86 o
  -1   2   3     1324.48     1365.47     24.12 o
   0   2   3     5990.53     6061.27    191.41 o
   1   2   3     9589.76    10018.35    293.29 o
   2   2   3    14584.45    15493.10    220.72 o
   3   2   3     2296.76     2329.02     34.77 o
   4   2   3    13015.42    12930.67    355.85 o
   5   2   3     5670.80     5747.18     87.76 o
   6   2   3      892.29      798.72     32.04 o
   7   2   3     2685.60     2774.25     61.40 o
   8   2   3        5.18       -9.30     33.22 o
   9   2   3     1461.47     1406.63     80.01 o
  10   2   3     2011.65     1981.60    171.88 o
  11   2   3      898.87      887.72     59.99 o
  12   2   3     2311.10     2243.13     93.96 o
  13   2   3      161.95      237.05    127.92 o
  14   2   3      114.70       60.24     65.68 o
  15   2   3      356.05      312.09     68.03 o
  16   2   3      701.01     1115.74    117.42 o
  17   2   3      442.05      594.56    362.59 o
  18   2   3        5.61       97.92    251.19 o
 -19   3   3      680.78      735.06    101.11 o
 -18   3   3       18.33      138.34    102.68 o
 -17   3   3        2.54       34.98     88.96 o
 -16   3   3     1486.90     1564.73    173.97 o
 -15   3   3     3795.03     3760.44    138.09 o
 -14   3   3      287.14      345.39     96.99 o
 -13   3   3      630.20      561.71     60.28 o
 -12   3   3     2735.72     2660.14     94.20 o
 -11   3   3      116.78       86.15     54.05 o
 -10   3   3      313.83      312.43     49.40 o
  -9   3   3     6052.90     5810.10    135.94 o
  -8   3   3       86.92       86.90     32.16 o
  -7   3   3      544.05      534.22     56.75 o
  -6   3   3     4171.51     4131.98     96.29 o
  -5   3   3     5710.78     5903.74    106.43 o
  -4   3   3     6289.45     6329.63     92.10 o
  -3   3   3     4625.25     4948.86     64.22 o
  -2   3   3      124.05      139.40     20.70 o
  -1   3   3     1028.86     1186.15     46.52 o
   0   3   3    36094.97    37307.93   1462.01 o
   1   3   3       57.61       69.71      8.84 o
   2   3   3    22405.40    22264.94    468.19 o
   3   3   3       49.36       63.63     12.99 o
   4   3   3      482.36      470.28     23.45 o
   5   3   3     1433.21     1480.91     71.87 o
   6   3   3    25838.80    25192.71    344.09 o
   7   3   3     3654.34     3529.06     85.36 o
   8   3   3     3985.33     3761.05    186.07 o
   9   3   3      608.51      566.99     47.12 o
  10   3   3     1084.73     1022.19     61.63 o
  11   3   3     3871.86     3711.59    101.64 o
  12   3   3     5828.02     5933.21    200.25 o
  13   3   3      244.06      270.38    108.15 o
  14   3   3     1643.19     1686.23     86.14 o
  15   3   3     1847.88     1917.38    146.29 o
  16   3   3      226.75      241.72    114.98 o
  17   3   3     2661.44     2686.78    168.20 o
  18   3   3      565.01      385.17    131.33 o
 -19   4   3       18.01     -123.27    123.27 o
 -18   4   3     2506.55     2593.12    353.52 o
 -17   4   3      351.20      486.38    105.59 o
 -16   4   3      202.57      288.26    123.27 o
 -15   4   3       84.66      178.63    114.20 o
 -14   4   3      426.24      349.09     79.27 o
 -13   4   3      300.36      422.08     64.83 o
 -12   4   3     1743.26     1597.15     87.60 o
 -11   4   3       47.88       84.94     50.15 o
 -10   4   3       12.18       39.80     37.07 o
  -9   4   3       76.65      605.15    176.30 o
  -8   4   3     5456.60     5100.95    114.67 o
  -7   4   3      345.56      410.43     37.11 o
  -6   4   3     1593.70     1502.37     41.80 o
  -5   4   3       89.85      102.60     23.19 o
  -4   4   3     1960.30     2056.03     45.88 o
  -3   4   3      194.50      143.07     17.95 o
  -2   4   3    12133.09    11899.39    150.07 o
  -1   4   3      125.35      145.49     14.53 o
   0   4   3     6690.30     6976.93     98.58 o
   1   4   3     2104.52     2123.44     37.62 o
   2   4   3     8259.74     8277.97    105.25 o
   3   4   3      205.17      201.88     29.54 o
   4   4   3    17114.14    16721.76    244.71 o
   5   4   3    12538.00    12251.08    257.70 o
   6   4   3     5608.24     5289.13     99.05 o
   7   4   3     4582.95     4337.15    190.02 o
   8   4   3     3802.38     3682.66     95.36 o
   9   4   3     2478.19     2519.81     77.07 o
  10   4   3     9831.63     9806.40    223.51 o
  11   4   3     3109.25     3014.89     98.97 o
  12   4   3     2438.88     2393.90     99.36 o
  13   4   3        2.76       19.86     43.17 o
  14   4   3     1808.13     1839.13    184.20 o
  15   4   3      656.13      381.22     95.54 o
  16   4   3     3453.55     3656.28    579.36 o
  17   4   3      904.64      849.28    147.31 o
 -18   5   3      731.69      616.67    139.78 o
 -17   5   3      252.33      280.95    172.81 o
 -16   5   3     1246.22     1533.15    118.38 o
 -15   5   3       84.25      262.45    153.50 o
 -14   5   3     5649.47     5790.84    178.68 o
 -13   5   3     4450.89     4168.76    233.74 o
 -12   5   3      996.83      969.29    112.80 o
 -11   5   3     2661.37     2657.25     89.60 o
 -10   5   3    10286.11    10131.75    213.28 o
  -9   5   3       24.42       60.49     39.63 o
  -8   5   3      131.72      411.95     98.15 o
  -7   5   3     4732.13     4577.42     91.27 o
  -6   5   3    22557.28    22117.68    314.57 o
  -5   5   3     7086.00     6921.19    114.54 o
  -4   5   3     4212.97     3959.82    179.55 o
  -3   5   3        2.08        5.68     23.49 o
  -2   5   3     2312.98     2306.50     47.09 o
  -1   5   3     6941.35     7243.60    102.85 o
   0   5   3     5451.64     5466.13     81.66 o
   1   5   3     4282.94     4239.97     65.58 o
   2   5   3      386.68      358.08     48.38 o
   3   5   3        4.13      -18.46     55.59 o
   4   5   3      255.57      210.98     32.79 o
   5   5   3     1090.84     1204.81     61.63 o
   6   5   3     3468.88     3319.11     88.68 o
   7   5   3     1631.79     1475.58     65.82 o
   8   5   3     3289.16     3193.11    272.12 o
   9   5   3     1065.32     1094.32     88.61 o
  10   5   3      265.78      231.16     51.39 o
  11   5   3     1166.26     1121.96     74.43 o
  12   5   3     1495.54     1583.72     80.77 o
  13   5   3       75.68       30.48     44.19 o
  14   5   3      157.87       67.19     74.92 o
  15   5   3     2747.11     2612.39    136.09 o
  16   5   3      553.39      629.16    323.52 o
 -17   6   3     1161.44      998.23    178.39 o
 -16   6   3      223.19      324.78    155.36 o
 -15   6   3     3144.30     3402.58    205.81 o
 -14   6   3       20.55      119.94    193.04 o
 -13   6   3      383.94      482.95    155.83 o
 -12   6   3        2.55        1.54     41.69 o
 -11   6   3     8606.19     8543.18    172.24 o
 -10   6   3      480.71      526.37     53.96 o
  -9   6   3    18753.17    18550.85    302.11 o
  -8   6   3        0.92       79.75     35.73 o
  -7   6   3      448.42      464.70     43.75 o
  -6   6   3      605.76      593.72     38.71 o
  -5   6   3    12895.33    12503.63    204.90 o
  -4   6   3     1419.21     1369.37     42.30 o
  -3   6   3     5078.70     4953.98     90.08 o
  -2   6   3       56.89       76.81     23.03 o
  -1   6   3      203.15      251.67     22.77 o
   0   6   3      850.26      786.96     32.07 o
   1   6   3     3085.81     3195.66     64.78 o
   2   6   3     1194.18     1171.06     38.12 o
   3   6   3      545.89      544.05     32.08 o
   4   6   3     2328.33     2225.74     63.25 o
   5   6   3       48.35       94.60     60.70 o
   6   6   3        0.24       56.70     46.52 o
   7   6   3      948.98      949.95    125.83 o
   8   6   3     2250.05     2187.45     88.38 o
   9   6   3      512.11      478.51     59.03 o
  10   6   3      633.85      690.71     62.38 o
  11   6   3     1222.51     1288.13     81.02 o
  12   6   3      177.49      350.33    170.71 o
  13   6   3     3846.06     3696.12    406.55 o
  14   6   3      741.73      875.33     95.78 o
  15   6   3       48.13      119.80    111.46 o
 -16   7   3      167.07      241.88    195.37 o
 -15   7   3      707.29      672.71    320.96 o
 -14   7   3       68.38      156.88    121.44 o
 -13   7   3     3081.67     2938.63    154.33 o
 -12   7   3      907.73      867.15    286.54 o
 -11   7   3      278.07      261.27     78.57 o
 -10   7   3      623.49      736.21     76.32 o
  -9   7   3       43.45       86.25     61.65 o
  -8   7   3     2106.05     2087.79    100.77 o
  -7   7   3     4549.07     4455.93    117.93 o
  -6   7   3     4634.38     4583.67    133.27 o
  -5   7   3     3181.93     3261.45     87.65 o
  -4   7   3      341.92      389.92     41.86 o
  -3   7   3      725.23      714.55     46.98 o
  -2   7   3    11133.03    11197.33    319.10 o
  -1   7   3     9126.70     9465.73    240.02 o
   0   7   3     2400.58     2522.11     67.29 o
   1   7   3      541.00      467.76     45.82 o
   2   7   3      861.75      851.68    105.59 o
   3   7   3     2114.68     2081.97     83.50 o
   4   7   3     4778.36     4672.11    130.94 o
   5   7   3     2268.35     2031.14     73.76 o
   6   7   3       57.30      -28.39    114.20 o
   7   7   3      742.18      721.89     83.50 o
   8   7   3      176.03      262.27     61.86 o
   9   7   3     2963.51     3114.86    207.23 o
  10   7   3      296.40      328.69     68.31 o
  11   7   3     3259.42     2996.83    157.69 o
  12   7   3       33.92      113.46     88.15 o
  13   7   3      341.06      215.52     96.19 o
  14   7   3       43.79      -36.75    106.99 o
 -14   8   3       73.35      -47.26    111.97 o
 -13   8   3        9.85      -53.49    106.52 o
 -12   8   3      228.80       32.91     79.91 o
 -11   8   3     2762.71     3019.53    131.54 o
 -10   8   3       62.79       42.05    100.01 o
  -9   8   3     3225.08     3361.31    126.45 o
  -8   8   3      185.61      106.55     65.36 o
  -7   8   3     1065.79     1030.86     84.66 o
  -6   8   3       14.82      -81.22     86.06 o
  -5   8   3     1479.64     1522.33     76.92 o
  -4   8   3     2485.77     2254.94    210.49 o
  -3   8   3    10663.06    10654.36    217.45 o
  -2   8   3     1970.28     1888.36     74.69 o
  -1   8   3     1270.76     1377.99     58.91 o
   0   8   3      550.94      594.14     41.73 o
   1   8   3     3613.16     3693.87     93.89 o
   2   8   3     2030.53     2103.00     66.60 o
   3   8   3     4132.18     4272.70    197.69 o
   4   8   3     7524.24     7101.75    289.80 o
   5   8   3      102.07       84.40     97.45 o
   6   8   3      290.66      263.81     85.01 o
   7   8   3     2689.39     2662.83    134.90 o
   8   8   3     3045.85     3150.69    311.43 o
   9   8   3      245.81      439.71    201.42 o
  10   8   3     2662.28     2827.16    173.02 o
  11   8   3      541.87      338.14    302.36 o
  12   8   3        7.64       92.57    144.20 o
  13   8   3       71.01      233.51    252.12 o
 -12   9   3       14.47      262.86    182.11 o
 -11   9   3        7.12       91.36    241.42 o
 -10   9   3     2928.71     2846.57    238.16 o
  -9   9   3     2056.60     2130.39    119.56 o
  -8   9   3      881.74      784.26     87.54 o
  -7   9   3     1403.22     1450.83     97.77 o
  -6   9   3      404.71      364.41     67.13 o
  -5   9   3     2484.12     2461.97    135.60 o
  -4   9   3     2035.59     2152.41    101.92 o
  -3   9   3     2360.11     2376.91    108.15 o
  -2   9   3     1858.60     1950.58    101.87 o
  -1   9   3      193.48      346.07     67.08 o
   0   9   3     1840.82     1989.41    117.45 o
   1   9   3     2951.35     3248.46    115.05 o
   2   9   3    10649.29    10718.47    226.94 o
   3   9   3     1054.61     1043.73     97.65 o
   4   9   3     1251.67     1295.60    114.89 o
   5   9   3       24.47       58.45     97.92 o
   6   9   3     6468.47     7018.13    251.44 o
   7   9   3     2107.48     2213.63    150.51 o
   8   9   3     4558.65     4693.67    209.11 o
   9   9   3      602.01      761.18    134.90 o
  10   9   3       43.03       93.24    116.06 o
  11   9   3        1.72      -56.28    224.21 o
  -9  10   3       27.17      -42.29    123.04 o
  -8  10   3     2363.24     2320.71    388.64 o
  -7  10   3     1438.91     1513.25    220.72 o
  -6  10   3       30.61      -80.80     86.43 o
  -5  10   3      127.63      213.81    237.70 o
  -4  10   3     2329.51     2444.61    202.58 o
  -3  10   3     3075.24     3008.21    277.24 o
  -2  10   3     5040.52     5242.59    161.38 o
  -1  10   3     1704.59     1787.70    107.92 o
   0  10   3       72.00       73.96     73.62 o
   1  10   3      397.51      599.04    277.24 o
   2  10   3     1964.38     2006.52    124.66 o
   3  10   3      572.69      587.74     96.66 o
   4  10   3     3896.70     4153.12    178.94 o
   5  10   3       36.93      -58.17     94.85 o
   6  10   3      752.81      642.29    120.65 o
   7  10   3       23.42       24.90    149.08 o
   8  10   3     1784.35     1356.42    246.07 o
  -4  11   3     3266.75     2736.55    335.38 o
  -3  11   3     1594.51     1260.24    151.95 o
  -2  11   3       72.42     -131.12    131.12 o
  -1  11   3       16.29      -81.24     90.72 o
   0  11   3     1209.24      898.75    131.87 o
   1  11   3     1250.27     1119.98    279.33 o
   2  11   3     2031.33     1858.21    151.41 o
   3  11   3     1119.24      654.02    184.67 o
   4  11   3      693.99      525.17    140.48 o
 -20   0   4     3838.40     2977.04    401.90 o
 -18   0   4     1318.56     1463.87    187.93 o
 -16   0   4      307.09      162.81    120.01 o
 -14   0   4    11607.04    11789.55    355.38 o
 -12   0   4     8220.54     8092.90    257.70 o
 -10   0   4      451.17      354.45     64.19 o
  -8   0   4    19925.27    19548.47    495.86 o
  -6   0   4     8835.34     8166.40    172.58 o
  -4   0   4     3081.59     3282.19     78.15 o
  -2   0   4     5031.02     5475.90    100.94 o
   0   0   4      401.91      494.47     15.35 o
   2   0   4     5515.87     5689.87    102.80 o
   4   0   4      536.96      464.70     26.51 o
   6   0   4     6718.99     7550.06    189.79 o
   8   0   4     1604.19     1597.37     76.29 o
  10   0   4     1802.12     1782.50    120.94 o
  12   0   4      678.31      689.37    139.55 o
  14   0   4     6011.05     5814.07    353.52 o
  16   0   4     1796.94     1887.63    231.19 o
  18   0   4     1290.61     1205.24    269.79 o
 -20   1   4       83.43     -131.75    131.75 o
 -19   1   4       96.43       52.78    128.15 o
 -18   1   4     2303.33     2811.62    156.10 o
 -17   1   4     1318.32     1314.12    129.39 o
 -16   1   4     3274.94     3221.61    306.31 o
 -15   1   4      221.00      179.52    107.45 o
 -14   1   4     1322.04     1227.77     93.59 o
 -13   1   4     3098.92     3014.33    312.82 o
 -12   1   4     4129.62     4161.09    121.13 o
 -11   1   4     1787.16     1722.32    135.59 o
 -10   1   4     9865.48     9059.43    201.27 o
  -8   1   4      269.47      416.17     51.40 o
  -7   1   4     4247.73     3970.57    100.05 o
  -6   1   4    22222.02    21969.31    310.68 o
  -5   1   4      768.23      799.65     36.52 o
  -4   1   4       80.80      104.36     14.51 o
  -3   1   4     3148.64     3315.57     49.17 o
  -2   1   4     1746.36     2023.51     46.05 o
  -1   1   4    14142.99    14862.79    141.11 o
   0   1   4    17286.64    17309.00    164.95 o
   1   1   4    11177.88    11616.16    154.20 o
   2   1   4      509.54      622.02     13.93 o
   3   1   4     2090.06     2198.83     33.71 o
   4   1   4     1789.20     1586.61     48.84 o
   5   1   4    10611.73    10661.50    144.29 o
   6   1   4    16995.95    17299.83    228.43 o
   7   1   4     3144.17     2972.30     60.25 o
   8   1   4      161.32      142.23     33.22 o
   9   1   4     1171.01     1152.11     65.17 o
  10   1   4    10225.51    10217.24    214.44 o
  11   1   4    12092.10    12085.66    248.90 o
  12   1   4     9494.59     9944.75    273.84 o
  13   1   4      210.44      275.69     79.10 o
  14   1   4      237.40      232.51    121.64 o
  15   1   4     1260.93     1179.39    179.09 o
  16   1   4     2462.23     2436.19    171.29 o
  17   1   4        1.24       41.64    248.86 o
  18   1   4     2274.90     2101.96    311.66 o
 -20   2   4     2075.74     2102.37    174.35 o
 -19   2   4      418.98      361.84    172.58 o
 -18   2   4     2223.43     2579.37    390.27 o
 -17   2   4        8.17       38.44     87.12 o
 -16   2   4     1184.36     1077.44    103.27 o
 -15   2   4      901.91      736.51     72.94 o
 -14   2   4     2388.51     2457.12    114.92 o
 -13   2   4      205.98      146.23     68.58 o
 -12   2   4      929.77      919.10    164.44 o
 -11   2   4      826.74      823.88     70.83 o
 -10   2   4       16.15      -23.52     45.13 o
  -9   2   4      664.69      618.48     70.70 o
  -8   2   4     4335.72     4341.28    108.03 o
  -7   2   4     6086.09     5428.39    113.01 o
  -6   2   4     6448.63     6245.05    140.01 o
  -5   2   4    16177.84    15523.69    288.63 o
  -4   2   4      257.54      253.88     16.17 o
  -3   2   4     1853.36     1913.87     29.76 o
  -2   2   4    25621.06    27183.62    274.63 o
  -1   2   4    23937.33    24609.69    502.61 o
   0   2   4     4121.13     4449.17     57.89 o
   1   2   4    36723.25    38163.91    651.93 o
   2   2   4     9517.00     9873.73    115.13 o
   3   2   4      983.07      991.88     25.83 o
   4   2   4     3137.57     3231.06     58.67 o
   5   2   4     8071.62     7794.28    191.88 o
   6   2   4     7920.59     7974.36    128.48 o
   7   2   4    19903.93    19982.49    291.88 o
   8   2   4     3265.37     3305.99    117.22 o
   9   2   4     1193.94     1172.89     54.98 o
  10   2   4     1766.94     1748.17     82.33 o
  11   2   4     5634.11     5540.64    137.22 o
  12   2   4       33.15       48.70    113.96 o
  13   2   4     5635.38     5641.93    145.29 o
  14   2   4      520.80      535.32     65.94 o
  15   2   4       43.59      452.36    146.76 o
  16   2   4      903.10     1016.71    130.94 o
  17   2   4     1582.93     1774.39    149.44 o
  18   2   4        8.55      -76.73    137.96 o
 -19   3   4     5558.31     5918.08    330.50 o
 -18   3   4       21.71       74.57    102.63 o
 -17   3   4      715.71      838.95    104.27 o
 -16   3   4      277.84      272.91     78.08 o
 -15   3   4     1703.24     1678.62     98.57 o
 -14   3   4     1067.51     1122.66     81.01 o
 -13   3   4     2694.65     2426.92    101.38 o
 -12   3   4       66.39      142.97     88.61 o
 -11   3   4       73.46       33.30     47.16 o
 -10   3   4       41.46       29.85     72.10 o
  -9   3   4     2343.52     2441.64    155.83 o
  -8   3   4     4981.45     5007.15    122.85 o
  -7   3   4    16066.11    15352.80    262.05 o
  -6   3   4     2872.33     2872.27     98.15 o
  -5   3   4      767.20      755.97     44.89 o
  -4   3   4     5582.95     5727.33    228.39 o
  -3   3   4    14431.06    14170.24    170.99 o
  -2   3   4     8933.47     8556.29    105.88 o
  -1   3   4    31506.56    31517.13    715.65 o
   0   3   4        0.14       -9.07     27.68 o
   1   3   4    13068.40    14008.75    461.21 o
   2   3   4     4350.69     4429.10    158.39 o
   3   3   4    28401.15    28220.52    526.80 o
   4   3   4     7606.59     7565.28    129.15 o
   5   3   4     4853.00     4790.10     81.45 o
   6   3   4      339.67      343.11     53.26 o
   7   3   4      398.86      408.98     69.54 o
   8   3   4     1934.85     1852.15     64.94 o
   9   3   4      323.88      371.96     42.68 o
  10   3   4     1233.81     1109.83     91.40 o
  11   3   4      450.94      532.46     52.66 o
  12   3   4      168.37      285.53     57.89 o
  13   3   4       60.13      135.34     68.23 o
  14   3   4     1419.07     1405.60     90.62 o
  15   3   4      684.72      588.71     99.31 o
  16   3   4       42.78      363.02    128.25 o
  17   3   4      354.47      648.03    133.83 o
 -19   4   4       34.21      -69.82    165.13 o
 -18   4   4       33.37       34.83     91.63 o
 -17   4   4      450.60      602.29    103.42 o
 -16   4   4     1119.68     1327.46    107.33 o
 -15   4   4      279.23      391.84     87.13 o
 -14   4   4      849.93      851.09     80.00 o
 -13   4   4       14.81       52.47     69.54 o
 -12   4   4      963.23      853.22     70.53 o
 -11   4   4     2553.91     2378.60     96.36 o
 -10   4   4      799.91      681.56     74.89 o
  -9   4   4      341.87      429.54     58.00 o
  -8   4   4      229.26      170.51     56.09 o
  -7   4   4     4281.72     4266.08    111.64 o
  -6   4   4     2145.08     2022.07     51.48 o
  -5   4   4     4833.40     4701.20     78.66 o
  -4   4   4      423.95      438.73     23.97 o
  -3   4   4      114.63      111.82     14.41 o
  -2   4   4     1784.94     1725.87     56.75 o
  -1   4   4     3979.76     3918.80     59.77 o
   0   4   4     5232.47     5541.91    212.35 o
   1   4   4     5320.44     5066.99     64.83 o
   2   4   4      934.95     1011.98     22.91 o
   3   4   4     7577.02     7326.16    122.92 o
   4   4   4      229.55      268.22     35.82 o
   5   4   4     3930.58     3848.41    179.32 o
   6   4   4      576.63      572.29     33.94 o
   7   4   4     6677.14     6514.59    134.84 o
   8   4   4      127.43      154.80     38.59 o
   9   4   4      662.45      645.94     45.70 o
  10   4   4      206.34      210.90     51.46 o
  11   4   4     2228.26     2196.09    152.11 o
  12   4   4        4.82       41.19     85.82 o
  13   4   4     1390.11     1335.33    130.01 o
  14   4   4      100.56       15.29     91.32 o
  15   4   4      228.26      167.10     90.36 o
  16   4   4        6.33      214.49    115.37 o
  17   4   4      764.43      545.50    174.67 o
 -18   5   4        4.26      104.91    113.37 o
 -17   5   4      209.69      304.25     99.32 o
 -16   5   4      635.75      625.80     97.07 o
 -15   5   4      768.68      812.74    250.49 o
 -14   5   4     1338.80     1307.52    106.23 o
 -13   5   4     3103.70     3166.87    142.11 o
 -12   5   4      703.02      781.35    115.59 o
 -11   5   4     2651.16     2730.66    113.96 o
 -10   5   4     3983.97     4349.68    228.86 o
  -9   5   4    11899.45    11349.22    195.21 o
  -8   5   4     1371.48     1201.10     49.94 o
  -7   5   4      407.02      404.92     37.44 o
  -6   5   4     1347.31     1229.63     42.42 o
  -5   5   4    17029.52    16722.92    236.03 o
  -4   5   4     4670.22     4665.15     84.84 o
  -3   5   4    14010.41    13617.83    187.42 o
  -2   5   4      144.70      138.86     17.99 o
  -1   5   4       83.65       83.73     14.64 o
   0   5   4      310.93      304.74     14.75 o
   1   5   4     5387.98     5240.16     80.01 o
   2   5   4     1640.65     1612.23     32.79 o
   3   5   4     4278.30     3913.79     94.20 o
   4   5   4       53.06       50.88     39.54 o
   5   5   4     1150.39     1037.21     73.50 o
   6   5   4     5753.73     5512.08    124.03 o
   7   5   4     5219.29     5112.87    146.76 o
   8   5   4     4245.45     4088.68    332.59 o
   9   5   4     7915.42     8308.77    192.34 o
  10   5   4     1944.61     1968.10    228.86 o
  11   5   4      689.99      706.19     75.68 o
  12   5   4     5261.59     5404.38    312.82 o
  13   5   4     1697.85     1777.61    252.35 o
  14   5   4     1411.63     1539.08    156.29 o
  15   5   4      507.40      491.44    102.29 o
  16   5   4      839.44      853.32    112.75 o
 -17   6   4     1018.26      532.34    242.12 o
 -16   6   4        3.58      -21.23     92.19 o
 -15   6   4     1109.62     1222.33    248.16 o
 -14   6   4     8220.97     8555.37    652.39 o
 -13   6   4      305.54      319.36    124.20 o
 -12   6   4     9730.23     9755.38    216.51 o
 -11   6   4     1659.10     1571.06     85.72 o
 -10   6   4      455.01      412.79     99.31 o
  -9   6   4     2045.32     2264.86     84.89 o
  -8   6   4    12466.26    12244.70    370.04 o
  -7   6   4      727.51      759.65     49.18 o
  -6   6   4     3668.45     3632.11     84.16 o
  -5   6   4     2015.59     2006.04     58.17 o
  -4   6   4     1553.21     1434.95    151.64 o
  -3   6   4      996.51      972.21     46.98 o
  -2   6   4     5039.18     4978.42     87.80 o
  -1   6   4      217.88      199.15     28.14 o
   0   6   4       18.03       23.53     27.91 o
   1   6   4     2354.85     2226.50     64.19 o
   2   6   4     3227.50     3115.35     56.19 o
   3   6   4      191.54      192.47     44.89 o
   4   6   4     5118.39     5020.13    113.78 o
   5   6   4      150.26       99.53     37.37 o
   6   6   4       25.03       19.80     40.45 o
   7   6   4      116.44      107.52     41.86 o
   8   6   4     2664.63     2763.30     92.76 o
   9   6   4      556.46      595.64     66.76 o
  10   6   4     5502.91     5899.82    156.12 o
  11   6   4      196.55       84.69    104.89 o
  12   6   4      749.20      839.04     74.42 o
  13   6   4      589.87      889.00    452.84 o
  14   6   4    10431.42    10540.33    394.92 o
  15   6   4       19.67       77.53     88.32 o
 -16   7   4     6250.61     5821.24    463.07 o
 -15   7   4      736.70      933.79    128.59 o
 -14   7   4     1419.37     1639.21    135.73 o
 -13   7   4     2281.67     2187.33    161.64 o
 -12   7   4     1805.94     1850.05    134.70 o
 -11   7   4       11.01       27.89     93.68 o
 -10   7   4     9758.98     9960.11    277.04 o
  -9   7   4     5179.81     5433.75    242.81 o
  -8   7   4     5235.49     5254.59    135.04 o
  -7   7   4       51.64       86.96     46.05 o
  -6   7   4      925.96      957.42     63.13 o
  -5   7   4     4182.94     3774.08     96.18 o
  -4   7   4     9360.04     9294.07    189.41 o
  -3   7   4     4906.67     4445.77    146.53 o
  -2   7   4     3739.69     3633.16     83.46 o
  -1   7   4      651.23      562.64     81.40 o
   0   7   4     2510.64     2405.34    104.43 o
   1   7   4      297.65      260.43     37.91 o
   2   7   4     2460.61     2223.83     62.57 o
   3   7   4        0.14       15.37     28.83 o
   4   7   4      389.92      415.06     60.47 o
   5   7   4      556.57      507.48     42.66 o
   6   7   4     2737.80     2641.56     81.66 o
   7   7   4       59.43       61.63     55.85 o
   8   7   4      131.08      106.88     98.38 o
   9   7   4      966.26      917.67     74.65 o
  10   7   4     1062.42      948.20     79.67 o
  11   7   4      595.09      542.61    134.90 o
  12   7   4     3175.61     3133.60    146.99 o
  13   7   4      421.81      210.03    101.33 o
  14   7   4       23.22       30.24    291.66 o
 -14   8   4     1780.32     1665.10    203.04 o
 -13   8   4      288.57      206.24    241.19 o
 -12   8   4       51.15       33.60    100.10 o
 -11   8   4      914.44     1153.50    271.66 o
 -10   8   4        0.47      -47.46     83.04 o
  -9   8   4        0.45      133.01    167.46 o
  -8   8   4        3.89       40.45     79.08 o
  -7   8   4     2175.27     2122.12     98.96 o
  -6   8   4      608.04      708.23     61.94 o
  -5   8   4     2087.23     1991.74    111.41 o
  -4   8   4       70.49      122.06    123.27 o
  -3   8   4       55.85       76.50     76.29 o
  -2   8   4     6026.14     5962.99    634.02 o
  -1   8   4      585.68      663.47     55.82 o
   0   8   4      227.65      227.53     56.41 o
   1   8   4     3537.65     3508.62     97.19 o
   2   8   4     4958.35     4840.30    114.11 o
   3   8   4      241.41      380.50     66.30 o
   4   8   4      823.19      622.47     67.70 o
   5   8   4     1411.89     1305.72     85.34 o
   6   8   4     1740.04     1553.08     93.12 o
   7   8   4     1813.43     1904.60    284.91 o
   8   8   4     3827.22     3982.58    259.33 o
   9   8   4      146.19      135.63    104.96 o
  10   8   4      622.76      674.98    119.21 o
  11   8   4      332.80      261.42    172.11 o
  12   8   4       21.11      -36.75    152.57 o
 -12   9   4     2901.66     2728.82    193.61 o
 -11   9   4      267.57      290.02    196.07 o
 -10   9   4      734.69     1156.68    312.36 o
  -9   9   4      983.06     1025.80    129.78 o
  -8   9   4      264.50      598.83    456.09 o
  -7   9   4      390.69      352.12    104.43 o
  -6   9   4     3537.59     3234.58    263.51 o
  -5   9   4      336.44      565.62    233.51 o
  -4   9   4        1.06       74.57     84.01 o
  -3   9   4     6810.86     7094.83    258.78 o
  -2   9   4      196.18      337.48     98.15 o
  -1   9   4     4135.00     4472.61    133.16 o
   0   9   4      971.72     1101.99     73.87 o
   1   9   4     1454.55     1541.85    143.97 o
   2   9   4      129.04      105.60     71.94 o
   3   9   4    13253.85    13508.81    340.50 o
   4   9   4      430.12      620.43     91.40 o
   5   9   4     3672.04     3638.30    173.91 o
   6   9   4     1294.64     1324.45    111.65 o
   7   9   4      996.53     1130.34    159.09 o
   8   9   4      380.96      302.69    183.74 o
   9   9   4     1723.63     1689.42    176.30 o
  10   9   4      649.54      682.39    153.04 o
 -10  10   4      265.05      470.28    180.48 o
  -9  10   4     2631.13     2367.02    162.08 o
  -8  10   4      625.12     1012.86    174.90 o
  -7  10   4     1601.44     1555.15    133.82 o
  -6  10   4      858.65      782.00    142.11 o
  -5  10   4     7771.20     7906.71    293.29 o
  -4  10   4      290.56      317.87    130.01 o
  -3  10   4     1373.88     1768.29    129.08 o
  -2  10   4      338.97      309.79    119.55 o
  -1  10   4     2453.08     2799.72    121.13 o
   0  10   4      191.51      345.21     83.34 o
   1  10   4     6026.35     6079.82    277.70 o
   2  10   4      253.69      363.76    116.52 o
   3  10   4     1232.98     1235.99    116.99 o
   4  10   4       31.53      168.56     99.93 o
   5  10   4     1811.40     1802.51    122.85 o
   6  10   4      283.03      264.92    106.36 o
   7  10   4     5902.88     5877.26    268.20 o
  -3  11   4     1457.08     1157.80    309.80 o
  -2  11   4       54.40      -83.58    179.09 o
  -1  11   4     3049.51     3133.12    196.30 o
   0  11   4      305.58      134.72     88.48 o
   1  11   4       22.46      205.33    230.95 o
   2  11   4        4.89     -139.08    157.69 o
   3  11   4     1176.86      762.87    161.88 o
 -19   0   5      746.14      880.09    181.88 o
 -17   0   5     3155.84     3173.81    184.20 o
 -15   0   5      711.39      714.96    113.03 o
 -13   0   5     4996.96     4896.77    200.49 o
 -11   0   5     1530.55     1719.71     90.71 o
  -9   0   5     1864.95     1559.23     80.94 o
  -7   0   5    14357.88    13159.92    344.22 o
  -5   0   5     1993.01     2075.56     55.82 o
  -3   0   5     9885.96    10092.64    178.16 o
  -1   0   5     1673.94     1500.62     26.51 o
   1   0   5       33.67      107.45     13.95 o
   3   0   5       14.26        4.65     18.61 o
   5   0   5    13039.32    13159.92    266.07 o
   7   0   5    11283.24    11349.04    276.31 o
   9   0   5     3508.92     3181.25    146.06 o
  11   0   5    16493.72    16774.71    476.79 o
  13   0   5     2280.67     2526.76    212.58 o
  15   0   5      549.32      589.36    148.85 o
  17   0   5     1784.17     1983.45    303.75 o
 -20   1   5      718.52     1026.99    245.84 o
 -19   1   5     7478.06     8150.45    304.46 o
 -18   1   5       21.91      137.44    108.48 o
 -17   1   5      218.01      345.13    221.65 o
 -16   1   5      170.52      334.62    132.80 o
 -15   1   5     4050.84     3903.70    193.51 o
 -14   1   5        0.01      120.32     63.44 o
 -13   1   5     9537.12     9347.47    246.26 o
 -12   1   5     3564.27     3356.88    111.66 o
 -11   1   5      165.66      220.87     47.46 o
 -10   1   5      313.20      526.91     56.14 o
  -9   1   5     4269.57     4199.32    114.90 o
  -8   1   5      861.78      815.47     49.27 o
  -7   1   5    14062.52    13139.33    242.99 o
  -6   1   5     2122.61     1880.65     49.73 o
  -5   1   5      252.79      245.98     20.98 o
  -4   1   5     3463.67     3877.16     62.80 o
  -3   1   5     7359.58     7674.97     92.92 o
  -2   1   5     2716.18     3029.39     37.17 o
  -1   1   5     6454.30     6822.93     67.41 o
   0   1   5     2840.18     2737.02     32.45 o
   1   1   5    10128.87    10603.48    175.37 o
   2   1   5    37774.52    39581.09    431.33 o
   3   1   5     4389.41     4660.84     64.90 o
   4   1   5       25.22       23.59     17.28 o
   5   1   5     1876.44     1992.84     40.78 o
   6   1   5    11133.04    11553.50    155.58 o
   7   1   5    10440.36    10359.77    249.56 o
   8   1   5     7164.30     6809.78    126.62 o
   9   1   5     2787.51     2708.85     78.45 o
  10   1   5      971.25      827.30     81.72 o
  11   1   5       92.29      -36.51     58.45 o
  12   1   5     4300.74     4387.93    216.07 o
  13   1   5     4239.94     4274.60    184.74 o
  14   1   5       12.99      286.23    126.06 o
  15   1   5     1592.17     1706.02    140.35 o
  16   1   5      430.87      542.43    120.78 o
  17   1   5      133.98      142.63    117.51 o
 -20   2   5     3605.41     3518.58    197.34 o
 -19   2   5      827.70      880.75    128.09 o
 -18   2   5     5070.45     5173.91    197.59 o
 -17   2   5     1768.69     1754.85    168.16 o
 -16   2   5       54.49      229.35    125.59 o
 -15   2   5     1997.64     1987.95    102.21 o
 -14   2   5    13773.25    13698.79    330.66 o
 -13   2   5       33.72       15.04     72.98 o
 -12   2   5     4038.20     4116.50    131.13 o
 -11   2   5     6391.97     6134.29    177.02 o
 -10   2   5     5797.82     5386.51    150.25 o
  -9   2   5    11233.49    10859.77    225.96 o
  -8   2   5    23616.16    22105.71    486.56 o
  -7   2   5       17.45       27.36     26.68 o
  -6   2   5     5647.34     5578.25    116.99 o
  -5   2   5     6357.15     5950.36    100.27 o
  -4   2   5     8970.76     8982.93    117.72 o
  -3   2   5      839.16      887.19     21.39 o
  -2   2   5    48220.16    49702.74    518.61 o
  -1   2   5    19250.71    19951.92    250.49 o
   0   2   5     1632.07     1611.95     24.97 o
   1   2   5     5767.46     6240.49     86.06 o
   2   2   5    13424.50    13738.70    311.19 o
   3   2   5      391.56      282.95     16.05 o
   4   2   5    10775.28    10191.68    240.26 o
   5   2   5     6925.26     6757.70    128.62 o
   6   2   5       47.17       61.73     24.19 o
   7   2   5       75.34       46.33     27.68 o
   8   2   5     3912.36     3912.23     89.94 o
   9   2   5      415.04      457.88     42.08 o
  10   2   5       16.71       21.37     85.82 o
  11   2   5     3069.06     2934.14     98.97 o
  12   2   5      618.28      583.57     67.18 o
  13   2   5      285.30      624.05    180.25 o
  14   2   5      937.41      853.91    147.22 o
  15   2   5      625.84      665.84    171.18 o
  16   2   5        5.36     -231.76    279.33 o
  17   2   5     3209.57     3247.34    195.29 o
 -20   3   5       10.71       85.29    139.12 o
 -19   3   5      142.80      159.32    113.65 o
 -18   3   5      640.42      906.00    109.90 o
 -17   3   5      343.67      306.72     96.80 o
 -16   3   5      106.25       38.45     92.10 o
 -15   3   5      137.86      242.14     78.85 o
 -14   3   5      167.40       21.77     65.12 o
 -13   3   5      373.27      402.42     63.70 o
 -12   3   5     2907.01     3094.92    147.92 o
 -11   3   5        9.46       35.67     55.82 o
 -10   3   5     1269.93     1161.80     70.55 o
  -9   3   5       12.24       41.86     46.38 o
  -8   3   5     3423.26     3220.82    147.46 o
  -7   3   5       12.02       -9.79     32.52 o
  -6   3   5    27699.86    26918.73    394.67 o
  -5   3   5      210.94      248.58     49.31 o
  -4   3   5    11260.68    11427.54    164.04 o
  -3   3   5      151.46      195.35     37.91 o
  -2   3   5     6052.14     6008.46    110.94 o
  -1   3   5     1559.86     1571.47     36.26 o
   0   3   5    45272.89    45368.08   1915.77 o
   1   3   5       97.52      123.09     13.49 o
   2   3   5     5630.73     5773.85     98.38 o
   3   3   5       56.03       48.20     14.64 o
   4   3   5     3724.72     3550.71     72.04 o
   5   3   5     3497.58     3435.20     70.92 o
   6   3   5    19056.50    19159.26    265.50 o
   7   3   5       13.24       17.11     29.50 o
   8   3   5      694.12      679.11     52.33 o
   9   3   5     1151.58     1115.17     63.44 o
  10   3   5     1890.21     1704.72     74.31 o
  11   3   5     2991.32     3037.00    101.41 o
  12   3   5     3782.72     3584.49    115.88 o
  13   3   5        3.12       96.45     61.91 o
  14   3   5      412.49      555.09    137.46 o
  15   3   5     1188.87     1484.55    242.35 o
  16   3   5     1435.78     1689.64    135.68 o
  17   3   5     1248.47     1075.31    153.21 o
 -19   4   5      568.45      297.68    288.63 o
 -18   4   5       10.21        2.15    313.98 o
 -17   4   5        6.37      -76.45    109.76 o
 -16   4   5     1107.36     1035.28    110.71 o
 -15   4   5      623.20      758.39     86.17 o
 -14   4   5      552.55      520.52     72.69 o
 -13   4   5      183.28      200.53    111.64 o
 -12   4   5     1985.54     2156.44    110.24 o
 -11   4   5       10.95       -2.83     81.17 o
 -10   4   5     2836.55     2926.34     95.61 o
  -9   4   5       34.05       19.72     48.61 o
  -8   4   5     3140.16     3097.53     75.14 o
  -7   4   5       34.88       19.94     34.42 o
  -6   4   5     1791.60     1756.68     52.46 o
  -5   4   5     1599.60     1477.73     60.24 o
  -4   4   5     7536.95     7285.52    123.51 o
  -3   4   5     1834.57     1841.04     61.87 o
  -2   4   5     8837.98     8642.10    126.76 o
  -1   4   5     6939.58     6669.43    128.31 o
   0   4   5       14.05        0.30     37.45 o
   1   4   5       26.03       64.40     29.06 o
   2   4   5     3713.49     3776.16     53.45 o
   3   4   5     5546.79     5283.90     94.34 o
   4   4   5     4054.47     4060.38     80.29 o
   5   4   5     1962.14     1885.59     46.34 o
   6   4   5      257.63      227.91     60.24 o
   7   4   5       41.84       56.10     55.82 o
   8   4   5        4.41       72.08     38.89 o
   9   4   5      322.74      337.08     44.69 o
  10   4   5     3803.90     3822.18    109.13 o
  11   4   5      183.83      145.97     59.37 o
  12   4   5       60.47       72.40     63.73 o
  13   4   5      691.14      693.22     78.29 o
  14   4   5      254.19      410.76     96.41 o
  15   4   5      110.81       54.69    107.38 o
  16   4   5      183.73      171.65     83.65 o
 -18   5   5     1070.37      993.90    193.74 o
 -17   5   5      654.60      599.74    103.67 o
 -16   5   5     2508.13     2287.16    131.39 o
 -15   5   5     2851.16     2961.39    143.80 o
 -14   5   5      193.08      221.50     68.74 o
 -13   5   5     4149.79     4381.36    146.69 o
 -12   5   5     6472.06     6637.98    180.30 o
 -11   5   5     1956.44     2023.09    249.09 o
 -10   5   5     2885.91     2973.33     91.04 o
  -9   5   5      477.21     1237.56    328.87 o
  -8   5   5      867.77      992.33     57.77 o
  -7   5   5     4153.91     3979.95     91.27 o
  -6   5   5     4075.39     3835.24     83.71 o
  -5   5   5     2233.33     2238.96    116.52 o
  -4   5   5       26.02       43.74     34.65 o
  -3   5   5       73.63       86.08     22.95 o
  -2   5   5      676.33      579.12     17.28 o
  -1   5   5     1485.74     1518.99     56.00 o
   0   5   5     1296.40     1280.40     51.50 o
   1   5   5       32.00       94.47     72.10 o
   2   5   5     1369.43     1287.99     52.96 o
   3   5   5     1704.56     1669.90     66.75 o
   4   5   5      448.69      441.99     28.21 o
   5   5   5     1494.11     1448.93     65.36 o
   6   5   5     2705.86     2654.91    127.22 o
   7   5   5      868.13      913.15     56.07 o
   8   5   5        4.31        6.52     46.84 o
   9   5   5     1513.19     1490.58    127.92 o
  10   5   5     1081.32      980.03     65.68 o
  11   5   5       23.49       -1.32     57.31 o
  12   5   5       80.92       66.13     73.17 o
  13   5   5     2249.04     2339.83    134.85 o
  14   5   5     3872.27     3918.76    168.95 o
  15   5   5     2937.37     2926.98    252.35 o
 -17   6   5     8760.58     8763.07   1521.78 o
 -16   6   5        5.14      -57.36    135.13 o
 -15   6   5     9894.27    10701.21    349.63 o
 -14   6   5        2.80     -107.80    145.83 o
 -13   6   5      562.88      527.63     81.89 o
 -12   6   5      182.29      235.13     84.56 o
 -11   6   5    13254.53    13625.93    260.19 o
 -10   6   5       63.10      149.49     57.14 o
  -9   6   5     3204.68     3295.02     93.58 o
  -8   6   5     1110.02     1346.81     92.48 o
  -7   6   5     5716.75     5740.52    131.63 o
  -6   6   5       17.47      -23.26     43.96 o
  -5   6   5     4965.89     4987.71    102.29 o
  -4   6   5     1436.04     1371.69     46.03 o
  -3   6   5     1625.89     1599.30     52.00 o
  -2   6   5     3781.33     3562.56    192.11 o
  -1   6   5      708.11      942.93     56.29 o
   0   6   5     2434.35     2380.95     74.87 o
   1   6   5     3978.93     3975.79     91.27 o
   2   6   5     2366.16     2176.50    159.78 o
   3   6   5      224.44      220.44     46.28 o
   4   6   5      820.42      887.72     40.05 o
   5   6   5    14171.84    14055.05    256.42 o
   6   6   5       22.28       11.15     71.64 o
   7   6   5     6471.93     6389.50    195.83 o
   8   6   5     1113.69     1121.11     67.55 o
   9   6   5     2933.38     2902.78    100.53 o
  10   6   5      330.19      239.51     74.43 o
  11   6   5    18005.60    18550.94    392.69 o
  12   6   5        0.65      -54.99     85.99 o
  13   6   5     1101.30     1088.59    103.09 o
  14   6   5      506.97      476.88     95.18 o
 -16   7   5      471.51      375.32    142.51 o
 -15   7   5     1049.96      814.44    122.13 o
 -14   7   5      686.88      517.90    115.70 o
 -13   7   5     3536.91     3706.56    175.82 o
 -12   7   5     2068.68     2256.17    521.22 o
 -11   7   5       92.68       83.36     90.36 o
  -9   7   5     1632.52     2158.92    240.72 o
  -8   7   5     4848.88     4634.42    150.92 o
  -7   7   5     2501.08     2342.92     86.17 o
  -6   7   5      290.28      408.54     99.78 o
  -5   7   5      434.82      468.83     55.82 o
  -4   7   5      271.49      294.51    130.94 o
  -3   7   5     8468.61     8361.79    248.40 o
  -2   7   5     1459.96     1421.88     63.74 o
  -1   7   5     1763.84     1754.77     71.28 o
   0   7   5      518.73      539.32     56.98 o
   1   7   5     5508.85     5258.87    148.39 o
   2   7   5      322.84      357.25     49.82 o
   3   7   5     8038.13     7747.93    197.93 o
   4   7   5      334.18      332.28     55.91 o
   5   7   5       63.28      104.64     65.95 o
   6   7   5     2929.24     3044.69    154.67 o
   7   7   5     6299.28     6433.20    149.61 o
   8   7   5        1.16      -33.10     78.61 o
   9   7   5     6818.58     6887.75    170.87 o
  10   7   5     1534.39     1359.11    101.15 o
  11   7   5     1208.81     1075.35    379.81 o
  12   7   5       13.17      184.93    153.50 o
  13   7   5     2485.43     2579.63    167.53 o
 -14   8   5       10.49      -20.79    143.50 o
 -13   8   5       11.84      -35.75    306.77 o
 -12   8   5      405.44      731.60    363.06 o
 -11   8   5      291.89      168.58    213.74 o
 -10   8   5     1127.19     1047.03    188.16 o
  -9   8   5     3171.01     3319.44    347.48 o
  -8   8   5      306.45      342.47     81.58 o
  -7   8   5      341.03      362.89    113.96 o
  -6   8   5       66.35      259.53     81.17 o
  -5   8   5      884.12      824.92     93.05 o
  -4   8   5     1538.97     1447.40     98.81 o
  -3   8   5      905.61      873.83    123.50 o
  -2   8   5     1692.01     1611.35     73.21 o
  -1   8   5      268.99      220.29     49.47 o
   0   8   5      609.62      615.03     59.69 o
   1   8   5        9.92      -45.76     45.76 o
   2   8   5     1885.94     1734.89     88.15 o
   3   8   5       85.00      129.13     54.64 o
   4   8   5      617.18      533.08     73.91 o
   5   8   5       41.39      113.33     78.61 o
   6   8   5      208.82      268.98     84.84 o
   7   8   5       28.14      136.09     86.96 o
   8   8   5       62.59       82.97    102.34 o
   9   8   5       22.03      158.41    128.62 o
  10   8   5       17.50      -92.57    134.90 o
  11   8   5      186.81      297.70    148.39 o
  12   8   5       27.37      241.88    256.77 o
 -12   9   5      174.16       24.79    365.15 o
 -11   9   5      472.18      556.42    130.27 o
 -10   9   5     1096.02     1322.58    136.37 o
  -9   9   5     1281.64     1427.98    137.20 o
  -8   9   5       98.22      -66.39    132.34 o
  -7   9   5      203.17      349.89     97.96 o
  -6   9   5     5109.69     5193.19    219.96 o
  -5   9   5     2006.78     1916.40    192.58 o
  -4   9   5     5316.64     5643.63    337.24 o
  -3   9   5      308.56      341.93    112.80 o
  -2   9   5        0.81       -7.24     52.67 o
  -1   9   5      111.94       16.24     76.52 o
   0   9   5     2455.27     2748.97    325.61 o
   1   9   5     2963.88     3011.09    109.32 o
   2   9   5     1643.94     1630.11    106.90 o
   3   9   5      913.89      788.20     93.06 o
   4   9   5      103.67      -89.66     89.66 o
   5   9   5      204.97      265.18     99.85 o
   6   9   5       43.82      146.43    114.54 o
   7   9   5      557.98      848.91    166.06 o
   8   9   5      673.08      546.38    119.66 o
   9   9   5        1.94       27.44    133.97 o
  10   9   5       34.85      302.36    177.69 o
 -10  10   5     2682.10     2999.37    283.75 o
  -9  10   5      945.89      831.67    127.62 o
  -8  10   5     5970.06     5969.34    269.04 o
  -7  10   5      698.42      770.23    118.36 o
  -6  10   5       61.89       91.88    101.89 o
  -5  10   5      169.55      125.11    110.71 o
  -4  10   5    11390.38    10831.22    552.85 o
  -3  10   5      100.61      292.96     83.72 o
  -2  10   5    11219.50    11838.19    335.27 o
  -1  10   5       42.56       86.85     78.15 o
   0  10   5       19.33       27.96    106.75 o
   1  10   5       58.36      126.77     86.07 o
   2  10   5     8341.80     8749.56    284.10 o
   3  10   5      158.90      241.11     95.13 o
   4  10   5     6681.00     6642.94    247.45 o
   5  10   5       58.71       99.60    113.53 o
   6  10   5        0.90       38.39    148.62 o
   7  10   5       30.34      -33.03    214.91 o
  -5  11   5      523.55      531.22    163.74 o
  -4  11   5     1031.06     1054.06    199.09 o
  -3  11   5      377.21      325.76    119.79 o
  -2  11   5        8.06      -80.01    106.96 o
  -1  11   5       99.61      -99.37    111.41 o
   0  11   5     2347.14     1771.59    225.84 o
   1  11   5     1268.89     1228.96    210.25 o
   2  11   5     2528.50     1725.29    243.75 o
 -20   0   6     6724.82     6488.09    516.33 o
 -18   0   6      764.07      626.57    194.44 o
 -16   0   6     2950.85     2722.13    178.16 o
 -14   0   6     1988.01     1495.50    110.71 o
 -12   0   6       40.19       73.96     60.01 o
 -10   0   6      247.26      205.14     60.47 o
  -8   0   6      108.15       97.68     46.98 o
  -6   0   6     8662.35     8718.08    203.74 o
  -4   0   6     3049.47     2859.36     73.03 o
  -2   0   6     4504.06     4877.70     76.29 o
   0   0   6    10765.13    11074.60    157.69 o
   2   0   6      123.70      120.48     28.37 o
   4   0   6      106.39      101.87     23.26 o
   6   0   6     3417.03     3626.88    114.90 o
   8   0   6      436.12      432.60     56.75 o
  10   0   6       24.61       41.86     79.54 o
  12   0   6     1477.30     1371.30    136.29 o
  14   0   6      565.43      762.87    199.55 o
  16   0   6      254.43      497.26    221.88 o
 -20   1   6       18.91      140.29    163.04 o
 -19   1   6     1401.86     1430.22    154.20 o
 -18   1   6     2540.90     2779.98    177.92 o
 -17   1   6      112.06       65.32    153.50 o
 -16   1   6     1088.40     1116.68    102.69 o
 -15   1   6     1782.10     1720.47    103.16 o
 -14   1   6      497.15      562.32     79.51 o
 -13   1   6      737.10      726.10     65.16 o
 -12   1   6     3661.93     3606.62    112.88 o
 -11   1   6     1252.44     1191.32     71.43 o
 -10   1   6     1215.08     1254.84     63.06 o
  -9   1   6      635.14      588.37     76.75 o
  -8   1   6      945.98      738.36     59.31 o
  -7   1   6      761.51      860.48     40.43 o
  -6   1   6     5648.84     4953.01    101.26 o
  -5   1   6      100.84       38.03     30.24 o
  -4   1   6      915.38      935.68     23.68 o
  -3   1   6        3.29       33.23     23.26 o
  -2   1   6    13392.70    13868.75    141.62 o
  -1   1   6    18364.87    19579.18    178.71 o
   0   1   6     7866.06     7945.78     78.59 o
   1   1   6     3252.39     3614.04     51.19 o
   2   1   6      990.83      939.85     24.97 o
   3   1   6     2216.14     2142.53     39.45 o
   4   1   6    11105.04    10717.17    138.73 o
   5   1   6      254.85      360.47     20.98 o
   6   1   6     9538.22     9561.77    153.50 o
   7   1   6     1192.38     1139.90     38.76 o
   8   1   6      293.64      295.41     46.11 o
   9   1   6      906.32      865.42     68.15 o
  10   1   6     6118.93     6325.04    172.44 o
  11   1   6     1155.98     1231.33     96.28 o
  12   1   6     5919.43     5926.16    222.58 o
  13   1   6        7.85      155.19     72.57 o
  14   1   6       20.09       79.35     92.07 o
  15   1   6       27.40      -87.07     87.07 o
  16   1   6     2109.73     2424.27    176.22 o
  17   1   6       12.43      372.52    116.23 o
 -20   2   6     1906.49     1966.85    154.87 o
 -19   2   6       56.70      253.28    108.87 o
 -18   2   6      925.27     1083.67    155.13 o
 -17   2   6     1454.47     1496.03    107.74 o
 -16   2   6      133.78      323.41    121.41 o
 -15   2   6      337.23      330.68     69.24 o
 -14   2   6     3752.36     3372.34    161.88 o
 -13   2   6     6411.21     6404.43    180.94 o
 -12   2   6     2394.03     2337.50    108.66 o
 -11   2   6    12239.12    12568.99    326.80 o
 -10   2   6        3.24      118.83     66.98 o
  -9   2   6      393.66      523.66     62.29 o
  -8   2   6    13149.38    13241.35    286.11 o
  -7   2   6    30351.73    29973.97    882.88 o
  -6   2   6      277.03      352.68     29.75 o
  -5   2   6    24371.93    23787.63    621.92 o
  -4   2   6    21655.75    22831.38    261.06 o
  -3   2   6      516.61      542.82     17.44 o
  -2   2   6    17610.97    18718.24    204.18 o
  -1   2   6    32615.15    32256.64    587.50 o
   0   2   6     4456.13     4235.41     88.38 o
   1   2   6    21939.53    22596.32    297.01 o
   2   2   6     8977.55     9058.50    226.77 o
   3   2   6       18.10       31.62     14.41 o
   4   2   6      127.82      136.58     33.03 o
   5   2   6    35822.31    35539.82    426.15 o
   6   2   6     9004.09     9324.87    129.41 o
   7   2   6     6360.08     6312.44    124.90 o
   8   2   6     5787.62     5641.96    125.28 o
   9   2   6     2308.60     2325.88     75.86 o
  10   2   6     3592.94     3578.50    204.90 o
  11   2   6     7606.25     7683.71    176.99 o
  12   2   6     1016.08      995.89     87.92 o
  13   2   6      304.26      243.42     99.78 o
  14   2   6     4707.67     4778.52    175.57 o
  15   2   6     2120.97     2358.62    220.25 o
  16   2   6      585.97      866.47    195.60 o
  17   2   6     3197.77     3268.77    265.38 o
 -20   3   6       33.22      -36.72    111.64 o
 -19   3   6      510.70      648.57    168.39 o
 -18   3   6       36.61      135.61    106.51 o
 -17   3   6      261.59      292.35     95.53 o
 -16   3   6     1096.18     1200.74    113.73 o
 -15   3   6     3208.96     3250.89    139.93 o
 -14   3   6      369.70      597.12    154.43 o
 -13   3   6     2740.36     2912.61    227.46 o
 -12   3   6     1098.63      974.95     70.79 o
 -11   3   6      468.10      424.08     91.40 o
 -10   3   6      879.87      812.64     56.69 o
  -9   3   6    16937.68    16145.28    305.61 o
  -8   3   6       28.41      -14.84     33.20 o
  -7   3   6    16802.04    16751.19    255.59 o
  -6   3   6      237.95      212.31     35.12 o
  -5   3   6     2618.61     2479.63     94.89 o
  -4   3   6       33.33       -3.17     14.64 o
  -3   3   6    27277.28    26485.01    353.99 o
  -2   3   6     2110.88     2125.51     31.08 o
  -1   3   6     2007.69     1953.22     42.76 o
   0   3   6      265.56      256.88     20.73 o
   1   3   6     8524.02     8588.17    189.79 o
   2   3   6      369.63      360.57     43.96 o
   3   3   6     5497.13     5289.54     88.11 o
   4   3   6      210.36      206.39     23.58 o
   5   3   6      136.26      124.73     27.40 o
   6   3   6     3033.56     2845.34     66.00 o
   7   3   6       69.66      132.47     34.59 o
   8   3   6      516.14      584.71     49.70 o
   9   3   6      131.04      141.53     63.26 o
  10   3   6      106.09      142.69     40.92 o
  11   3   6       36.77       39.39     52.79 o
  12   3   6        9.93      192.92    106.75 o
  13   3   6     1851.60     1664.75    112.86 o
  14   3   6      153.10      192.22     95.76 o
  15   3   6      965.03      950.18    107.03 o
  16   3   6      207.20      142.48    130.25 o
 -19   4   6     2325.73     2055.47    154.16 o
 -18   4   6       35.25       60.21    176.76 o
 -17   4   6      147.45      315.06     96.32 o
 -16   4   6        0.85       31.55     70.68 o
 -15   4   6      586.55      748.82     90.53 o
 -14   4   6       46.87        1.61     81.17 o
 -13   4   6     5924.58     5844.42    161.70 o
 -12   4   6     1700.09     1691.86    150.48 o
 -11   4   6     1164.00     1160.57     62.31 o
 -10   4   6     3267.05     2951.57    102.04 o
  -9   4   6       14.93       56.59     39.54 o
  -8   4   6      430.48      473.27     57.91 o
  -7   4   6     8222.09     8136.02    147.84 o
  -6   4   6     2730.19     2684.74     67.42 o
  -5   4   6      221.74      251.81     25.82 o
  -4   4   6     1291.50     1436.38     88.15 o
  -3   4   6      294.56      328.50     48.61 o
  -2   4   6       65.59       62.33     48.84 o
  -1   4   6     2914.23     2677.22     66.98 o
   0   4   6     2260.01     2238.99     61.89 o
   1   4   6     1691.18     1611.51     51.30 o
   2   4   6      550.07      532.85     13.49 o
   3   4   6      782.11      810.21    107.69 o
   4   4   6     7959.49     8120.36    172.81 o
   5   4   6       27.95       57.81     28.99 o
   6   4   6       80.17       92.22     33.73 o
   7   4   6      946.69      884.11     49.61 o
   8   4   6      929.97      918.78     62.42 o
   9   4   6       91.57      176.81     65.12 o
  10   4   6      129.45      218.50     53.60 o
  11   4   6      524.34      408.08     62.13 o
  12   4   6       55.98       96.66     79.83 o
  13   4   6      304.62      325.11    152.81 o
  14   4   6      580.00      772.89    333.99 o
  15   4   6      503.94      105.95     94.25 o
  16   4   6        2.40      125.61    278.87 o
 -18   5   6     2102.31     1988.86    184.37 o
 -17   5   6      433.67      596.20    167.92 o
 -16   5   6      963.70     1230.77    176.06 o
 -15   5   6     2895.78     2740.78    354.45 o
 -14   5   6       64.76       43.29     64.38 o
 -13   5   6       32.03       18.61     57.57 o
 -12   5   6      621.07      568.13     76.52 o
 -11   5   6     4350.25     4522.67    155.36 o
 -10   5   6       22.40       61.83     76.98 o
  -9   5   6     1872.76     1923.73     74.89 o
  -8   5   6     1855.09     1853.26     79.54 o
  -7   5   6       73.20      101.41     42.25 o
  -6   5   6      703.42      808.88     39.61 o
  -5   5   6     4091.36     4067.50    113.27 o
  -4   5   6        0.30      -27.68     50.94 o
  -3   5   6    13373.69    13273.84    337.94 o
  -2   5   6     2895.30     2826.49     80.25 o
  -1   5   6     4391.06     4253.13    106.29 o
   0   5   6     1394.09     1409.16     61.17 o
   1   5   6     3947.53     3942.46     87.67 o
   2   5   6      250.55      174.48     65.12 o
   3   5   6     5089.02     4918.82    129.08 o
   4   5   6     2678.02     2771.40    117.92 o
   5   5   6       52.14       65.39     36.26 o
   6   5   6     7267.45     7316.77    240.26 o
   7   5   6     7504.26     7661.45    163.27 o
   8   5   6        3.40       36.83     48.84 o
   9   5   6     2100.51     2196.24     96.29 o
  10   5   6     3610.85     3698.35    113.35 o
  11   5   6      113.83      204.53     91.40 o
  12   5   6     4884.94     5162.33    170.30 o
  13   5   6     1362.07     1495.02    131.87 o
  14   5   6      445.40      509.70    134.66 o
  15   5   6        1.87      -98.31     98.31 o
 -17   6   6      931.64     1106.73    146.23 o
 -16   6   6     1030.76     1057.95    136.74 o
 -15   6   6      888.81      951.46    127.18 o
 -14   6   6    12952.37    13246.46    316.07 o
 -13   6   6      128.40      292.59     73.95 o
 -12   6   6     1330.48     1273.88     87.65 o
 -11   6   6      558.64     1145.44    126.06 o
 -10   6   6     3911.68     3871.07    125.69 o
  -9   6   6     1117.10     1175.36     84.16 o
  -8   6   6    10028.25     9639.86    192.52 o
  -7   6   6      375.53      389.53     62.48 o
  -6   6   6       77.92       42.18     35.94 o
  -5   6   6     1281.91     1188.89    118.15 o
  -4   6   6     3120.96     2959.44     81.92 o
  -3   6   6       21.56       25.46     16.61 o
  -2   6   6     9162.14     8753.46    181.00 o
  -1   6   6      385.47      375.92     43.74 o
   0   6   6     1698.48     1776.54     68.97 o
   1   6   6      564.38      502.81     46.53 o
   2   6   6    35439.35    34575.42    566.39 o
   3   6   6       32.75       69.66     47.05 o
   4   6   6    11951.73    11630.51    377.01 o
   5   6   6      402.67      401.92     73.26 o
   6   6   6     8433.42     8668.77    185.66 o
   7   6   6      171.48      168.70     49.02 o
   8   6   6    20900.27    21352.89    382.63 o
   9   6   6       69.93       79.59     52.09 o
  10   6   6      722.23      668.90    118.62 o
  11   6   6      435.63      485.85     73.45 o
  12   6   6     6858.53     6342.30    510.98 o
  13   6   6      123.94      -17.31     86.30 o
  14   6   6     5451.12     4829.97    208.23 o
 -16   7   6     7196.11     7193.72    545.64 o
 -15   7   6      873.43     1037.90    269.33 o
 -14   7   6      566.59      571.89    141.18 o
 -13   7   6       14.04        4.68    127.69 o
 -12   7   6     6226.65     6803.92    228.36 o
 -11   7   6      493.81      528.61    132.57 o
 -10   7   6     6752.04     6673.48    200.25 o
  -9   7   6        1.19      -63.57     63.57 o
  -8   7   6       56.21      158.59     73.71 o
  -7   7   6        0.36      -55.59     59.53 o
  -6   7   6     4585.06     4437.96    159.09 o
  -5   7   6       73.29      151.52    113.96 o
  -4   7   6       52.20      118.54     60.33 o
  -3   7   6      192.29      116.15     42.34 o
  -2   7   6      461.95      475.91     49.20 o
  -1   7   6      819.60      741.74     53.32 o
   0   7   6     2635.88     2533.20    157.92 o
   1   7   6      237.90      362.46     45.82 o
   2   7   6      416.64      491.85     55.54 o
   3   7   6       94.91       90.03     57.01 o
   4   7   6     4277.06     3967.55    124.30 o
   5   7   6        6.58        9.16     58.01 o
   6   7   6     5027.25     4978.50    149.65 o
   7   7   6      949.03      966.10     89.63 o
   8   7   6      445.37      457.60     86.31 o
   9   7   6      273.00      173.28    112.18 o
  10   7   6     6139.01     6390.59    346.08 o
  11   7   6      657.72      744.29    114.61 o
  12   7   6     2645.39     2639.88    443.77 o
  13   7   6        5.22      151.19    180.93 o
 -15   8   6      122.08      116.29    200.02 o
 -14   8   6      303.10      142.29    105.24 o
 -13   8   6      168.88      165.22    141.87 o
 -12   8   6        0.10      -92.47     92.47 o
 -11   8   6       21.68       56.25    158.39 o
 -10   8   6      889.77     1022.63    108.73 o
  -9   8   6       90.96      281.53    216.77 o
  -8   8   6      587.91      595.10     88.74 o
  -7   8   6     1579.03     1739.88    171.65 o
  -6   8   6     1018.20     1033.28     98.74 o
  -5   8   6     2109.70     2221.62    213.51 o
  -4   8   6     3807.27     3750.18    135.54 o
  -3   8   6       17.71       21.07    139.55 o
  -2   8   6      462.56      408.89     61.14 o
  -1   8   6      424.18      469.72     56.24 o
   0   8   6     3544.67     3524.97     97.35 o
   1   8   6       42.84       64.54     50.93 o
   2   8   6      967.22      910.45     86.06 o
   3   8   6        2.87       93.52     72.10 o
   4   8   6      244.43      319.18     76.59 o
   5   8   6      109.44      154.83     92.80 o
   6   8   6     1118.47     1176.24     87.55 o
   7   8   6       10.03       82.65     70.00 o
   8   8   6     1130.04     1183.84    102.78 o
   9   8   6        4.98      -11.41    242.35 o
  10   8   6     1616.32     1641.09    199.09 o
  11   8   6       41.05       64.66    148.39 o
 -12   9   6      228.55       70.44    143.26 o
 -11   9   6     1106.34     1188.44    149.39 o
 -10   9   6       37.31      -67.48    174.20 o
  -9   9   6     5783.85     5655.90    607.74 o
  -8   9   6      546.82      870.02    108.68 o
  -7   9   6     2039.05     2254.72    319.80 o
  -6   9   6      163.38       90.44     87.26 o
  -5   9   6     3975.38     4008.63    169.33 o
  -4   9   6       54.02      -37.45    177.23 o
  -3   9   6     9352.12     9816.37    292.52 o
  -2   9   6       13.12       24.83     72.00 o
  -1   9   6       70.60       15.37    165.37 o
   0   9   6      111.42       17.11     69.41 o
   1   9   6     6726.29     7050.03    187.14 o
   2   9   6        7.84       20.10     40.66 o
   3   9   6     3051.46     2979.02    131.36 o
   4   9   6      656.43      605.49     92.58 o
   5   9   6      179.18      301.91    102.93 o
   6   9   6      315.21      308.98    111.17 o
   7   9   6       50.42     -111.64    120.94 o
   8   9   6      217.62      283.75    135.36 o
   9   9   6     1571.54     1291.76    171.65 o
 -10  10   6      192.66      449.81    191.18 o
  -9  10   6      265.99     -133.62    133.62 o
  -8  10   6      256.07      315.58    117.57 o
  -7  10   6     4808.68     4745.35    261.89 o
  -6  10   6        0.08       19.53    172.58 o
  -5  10   6     8454.32     8268.79    460.98 o
  -4  10   6     1399.79     1257.31    147.46 o
  -3  10   6      122.55       88.94     93.59 o
  -2  10   6      157.22      145.93    104.42 o
  -1  10   6     4954.11     5374.58    172.97 o
   0  10   6      128.67      287.43     84.72 o
   1  10   6     5753.82     5898.98    214.46 o
   2  10   6      114.43       72.97     78.00 o
   3  10   6      139.59      158.45     96.99 o
   4  10   6        1.26       10.22    120.71 o
   5  10   6     4758.34     4535.60    197.27 o
   6  10   6       43.52       23.26    158.62 o
  -4  11   6       41.19     -148.85    163.27 o
  -3  11   6     4082.23     3158.46    352.59 o
  -2  11   6       29.84      176.76    134.43 o
  -1  11   6     2355.46     1736.45    215.84 o
   0  11   6      167.73       36.75    125.13 o
   1  11   6      424.03      664.72    200.49 o
 -19   0   7     2670.03     2772.37    265.61 o
 -17   0   7     1001.54     1257.80    145.13 o
 -15   0   7      612.71      512.61     98.61 o
 -13   0   7     2065.70     2214.64    128.38 o
 -11   0   7     3341.08     3127.76    152.57 o
  -9   0   7     4400.95     3868.76    152.57 o
  -7   0   7     4331.05     3937.14    136.76 o
  -5   0   7      305.82      265.61     33.49 o
  -3   0   7     6259.44     6521.12    120.94 o
  -1   0   7     3799.10     3360.80     63.26 o
   1   0   7     2758.70     3196.60     53.96 o
   3   0   7     1130.14      896.37     36.75 o
   5   0   7    28768.42    29750.89    611.69 o
   7   0   7     1121.24     1200.59     70.70 o
   9   0   7      101.85      265.61     84.66 o
  11   0   7     4634.32     4707.45    196.76 o
  13   0   7     1033.99     1336.41    204.67 o
  15   0   7       49.21      361.90    205.14 o
  17   0   7      978.74     1023.36    279.10 o
 -20   1   7     1115.79     1326.66    155.09 o
 -19   1   7     3438.73     3780.15    219.79 o
 -18   1   7     1158.25     1101.70    108.58 o
 -17   1   7      107.42      109.76    101.27 o
 -16   1   7      141.44      229.57     88.38 o
 -15   1   7     2579.43     2327.58    122.88 o
 -14   1   7    10353.45    10052.53    251.43 o
 -13   1   7     2512.13     2429.05     99.76 o
 -12   1   7     7970.32     7989.40    189.60 o
 -11   1   7      760.30      834.17     57.01 o
 -10   1   7        0.18        0.00     52.96 o
  -9   1   7     1985.38     1745.41     64.47 o
  -8   1   7     9634.65     9192.55    202.82 o
  -7   1   7      710.58      606.67     52.80 o
  -6   1   7     1110.87     1068.83     75.12 o
  -5   1   7     2243.92     2128.12    119.78 o
  -4   1   7       12.31       46.43     12.99 o
  -3   1   7    15642.01    16569.11    179.74 o
  -2   1   7     8292.85     8534.15     98.02 o
  -1   1   7      510.82      507.93     19.77 o
   0   1   7    18780.24    19670.36    197.43 o
   1   1   7    17711.94    18286.83    212.56 o
   2   1   7     1775.83     2007.39     40.86 o
   3   1   7     2491.10     2524.68    173.51 o
   4   1   7     6619.54     6676.81     92.78 o
   5   1   7     2948.41     3118.96     91.87 o
   6   1   7     3364.05     3705.34     69.77 o
   7   1   7     6782.37     7227.85    126.93 o
   8   1   7     1788.30     1758.89     74.66 o
   9   1   7     2956.06     2936.75     88.78 o
  10   1   7     1050.00      994.09     85.36 o
  11   1   7     1116.41     1068.61    200.49 o
  12   1   7       71.66       36.18     62.51 o
  13   1   7     5519.74     5824.22    188.79 o
  14   1   7       19.44       87.09     81.17 o
  15   1   7      769.30      607.76    130.52 o
  16   1   7        0.69      -13.93    108.87 o
 -20   2   7     2847.48     2588.18    161.71 o
 -19   2   7       12.87       70.49     94.70 o
 -18   2   7      576.65      770.21    174.90 o
 -17   2   7      691.54      683.49     91.37 o
 -16   2   7     2773.58     2511.62    288.87 o
 -15   2   7     1145.10     1326.78     94.66 o
 -14   2   7    10951.50    10840.68    264.72 o
 -13   2   7     3038.99     2761.70    106.39 o
 -12   2   7      745.01      546.91     59.50 o
 -11   2   7    12286.02    11950.57    273.50 o
 -10   2   7    10341.96    10134.62    233.03 o
  -9   2   7      335.95      312.67     39.96 o
  -8   2   7    22612.57    21766.37    361.90 o
  -7   2   7    16460.40    15653.10    485.63 o
  -6   2   7       19.61       24.22     21.19 o
  -5   2   7      207.64      353.28     26.29 o
  -4   2   7    13699.24    13577.79    175.68 o
  -3   2   7     6871.69     6749.15    117.69 o
  -2   2   7    17394.24    18186.01    193.04 o
  -1   2   7    12660.81    12425.42    242.82 o
   0   2   7      431.67      366.16     12.99 o
   1   2   7       98.47       75.28     11.29 o
   2   2   7     8938.68     8769.20    127.69 o
   3   2   7     1684.73     1746.51     38.19 o
   4   2   7     4678.32     4647.08     72.36 o
   5   2   7     6140.54     5929.89    136.76 o
   6   2   7     9342.52     9976.11    150.01 o
   7   2   7     3677.77     3512.27     73.68 o
   8   2   7     3058.81     3212.99     81.46 o
   9   2   7     1801.51     1713.56     69.80 o
  10   2   7      690.36      624.93     52.33 o
  11   2   7     7345.32     7691.49    202.94 o
  12   2   7    10175.61    10054.63    298.40 o
  13   2   7       43.39      101.44     72.24 o
  14   2   7     1953.37     2235.51    128.60 o
  15   2   7     2146.89     2207.20    135.76 o
  16   2   7     1127.30      944.85    143.54 o
 -20   3   7      636.46      659.98    181.71 o
 -19   3   7      330.32      292.61    108.64 o
 -18   3   7     1678.42     1843.73    118.05 o
 -17   3   7     1238.45     1517.74    219.32 o
 -16   3   7     1891.79     2001.97    112.14 o
 -15   3   7      863.80      916.20     84.30 o
 -14   3   7      790.85      741.35    145.13 o
 -13   3   7      563.38      445.85     88.85 o
 -12   3   7    16270.03    15264.48    303.74 o
 -11   3   7     5080.62     4783.95    169.78 o
 -10   3   7     2587.54     2376.54    122.80 o
  -9   3   7       12.36       50.65     62.65 o
  -8   3   7    30018.74    28760.59    425.27 o
  -7   3   7      878.12      834.51     39.31 o
  -6   3   7    33500.71    32647.68    461.49 o
  -5   3   7     4159.15     4093.54    104.66 o
  -4   3   7        1.93       12.09     18.84 o
  -3   3   7      483.97      472.09     17.68 o
  -2   3   7     8963.87     8597.37     98.35 o
  -1   3   7      143.80      120.36     25.35 o
   0   3   7     2923.68     2813.69     58.78 o
   1   3   7      782.35      647.64     27.91 o
   2   3   7      168.47      214.74     18.15 o
   3   3   7     3446.04     3479.18     80.71 o
   4   3   7     3048.69     2993.08     62.08 o
   5   3   7       79.31       23.22     23.41 o
   6   3   7     5334.16     5416.14    105.80 o
   7   3   7     1046.01     1016.11     54.97 o
   8   3   7       42.96       58.59     42.71 o
   9   3   7       28.52       21.21     72.33 o
  10   3   7     6037.31     5911.94    141.07 o
  11   3   7       71.61      141.33     59.70 o
  12   3   7     1257.76     1312.69    135.13 o
  13   3   7       37.22        6.08     64.90 o
  14   3   7     3058.91     3148.77    152.56 o
  15   3   7      296.53      298.77    130.48 o
  16   3   7     4437.01     4142.96    223.19 o
 -19   4   7        4.70      -12.40     85.00 o
 -18   4   7     2192.01     2228.23    140.15 o
 -17   4   7      153.97      384.44    100.48 o
 -16   4   7     2969.37     3105.74    136.93 o
 -15   4   7      209.84      446.27     84.66 o
 -14   4   7      276.76      277.99     70.70 o
 -13   4   7      160.20       57.90     83.96 o
 -12   4   7     2959.31     2944.08    107.16 o
 -11   4   7      952.88      923.83    187.00 o
 -10   4   7     1357.09     1597.60     68.05 o
  -9   4   7      141.88       98.79     40.87 o
  -8   4   7     1437.73     1409.67     50.82 o
  -7   4   7     2946.21     2906.90     67.59 o
  -6   4   7      666.83      617.60     67.22 o
  -5   4   7      302.12      271.10     26.15 o
  -4   4   7     2466.85     2328.91    122.80 o
  -3   4   7     9061.24     8960.46    148.62 o
  -2   4   7     5088.86     5089.79     98.21 o
  -1   4   7     3135.86     3137.31     76.05 o
   0   4   7      699.49      707.03     42.83 o
   1   4   7        2.51       26.69     28.01 o
   2   4   7      417.01      456.48     26.05 o
   3   4   7      181.66      227.43     78.85 o
   4   4   7       43.68       68.66     21.17 o
   5   4   7        3.25       34.60     32.33 o
   6   4   7      112.52       84.33     33.35 o
   7   4   7     4539.62     4492.45    107.62 o
   8   4   7       19.71       11.54     36.18 o
   9   4   7      347.13      484.07     55.28 o
  10   4   7       87.62      198.36     68.11 o
  11   4   7     3967.40     3952.93    138.74 o
  12   4   7      483.08      483.89     76.15 o
  13   4   7     2152.48     2209.37    146.53 o
  14   4   7      424.84      419.15    216.77 o
  15   4   7       22.68      -11.53    116.53 o
 -18   5   7     1265.15     1588.59    167.10 o
 -17   5   7      156.19      163.95    113.53 o
 -16   5   7      129.86      144.35    174.90 o
 -15   5   7     2321.88     2547.23    162.91 o
 -14   5   7     1920.96     1725.26    216.30 o
 -13   5   7      424.37      475.76     65.95 o
 -12   5   7     1510.51     1453.85     73.31 o
 -11   5   7     1527.90     1494.90     78.01 o
 -10   5   7      687.23      612.89     93.96 o
  -9   5   7      464.41      502.48     95.36 o
  -8   5   7     1006.14     1016.08    122.80 o
  -7   5   7      424.35      442.74     40.01 o
  -6   5   7      755.39      854.53     42.24 o
  -5   5   7     2540.62     2369.73     89.54 o
  -4   5   7     2481.15     2598.38     61.44 o
  -3   5   7     1755.87     1765.48     73.00 o
  -2   5   7      151.22      139.03     71.87 o
  -1   5   7     2750.34     2602.38     75.25 o
   0   5   7     2408.25     2231.61     71.31 o
   1   5   7     6144.22     5960.82    111.67 o
   2   5   7      276.40      266.45     47.79 o
   3   5   7     2691.55     2691.32     89.54 o
   4   5   7      850.03      909.82     34.30 o
   5   5   7     1684.23     1749.80     83.26 o
   6   5   7       49.64       42.43     37.76 o
   7   5   7     4916.16     4877.43    116.55 o
   8   5   7     1188.60     1222.22     61.63 o
   9   5   7      586.03      468.76     59.54 o
  10   5   7      476.00      524.67     68.82 o
  11   5   7      198.50      163.13     79.88 o
  12   5   7      155.46       25.55    132.80 o
  13   5   7     1263.31     1161.58    111.00 o
  14   5   7      920.30      866.07    115.56 o
 -17   6   7     7766.16     7987.14    419.81 o
 -16   6   7      569.86      859.69    171.18 o
 -15   6   7     2042.19     2217.48    293.29 o
 -14   6   7       90.16      -12.58     81.17 o
 -13   6   7     2431.86     2483.25    115.38 o
 -12   6   7      527.55      516.50     73.04 o
 -11   6   7     2650.72     2947.78    118.92 o
 -10   6   7      746.95      943.11     97.68 o
  -9   6   7      538.80      660.74     70.64 o
  -8   6   7     1335.27     1313.51    207.46 o
  -7   6   7     6810.97     6943.22    164.52 o
  -6   6   7      342.44      359.07     51.40 o
  -5   6   7     1972.50     2071.99     85.49 o
  -4   6   7     4354.97     4180.90     99.37 o
  -3   6   7      560.88      633.76    168.62 o
  -2   6   7     2622.74     2687.71     83.35 o
  -1   6   7    13938.21    13772.63    245.94 o
   0   6   7     2066.27     1976.44     94.43 o
   1   6   7     4781.50     4823.05    160.95 o
   2   6   7     2457.17     2374.60     82.89 o
   3   6   7    10566.62    10550.07    227.94 o
   4   6   7      889.40      743.85     61.40 o
   5   6   7    20956.77    21117.03    371.49 o
   6   6   7      240.71      234.38     43.96 o
   7   6   7      353.08      493.87    113.73 o
   8   6   7      203.18       92.38     57.22 o
   9   6   7    12527.16    12737.09    366.78 o
  10   6   7     1161.46     1018.21     96.52 o
  11   6   7     5919.30     5574.19    460.74 o
  12   6   7      152.51       77.00     90.47 o
  13   6   7       31.98      -12.77     75.42 o
 -16   7   7       33.50       -8.94    398.88 o
 -15   7   7     2101.22     2311.05    168.95 o
 -14   7   7      251.91      344.88    456.79 o
 -13   7   7      245.15      477.14    127.22 o
 -12   7   7      505.95      615.27    142.11 o
 -11   7   7     1817.10     1910.51    200.25 o
 -10   7   7       18.93      242.80     75.77 o
  -9   7   7     4432.24     4495.55    148.63 o
  -8   7   7      541.22      606.46     73.11 o
  -7   7   7      401.24      382.78     70.47 o
  -6   7   7      775.48      785.84    106.99 o
  -5   7   7     6371.27     6520.91    155.74 o
  -4   7   7      614.88      777.74    100.48 o
  -3   7   7     5232.45     5207.26    139.11 o
  -2   7   7      110.98      210.17     53.84 o
  -1   7   7      259.24      252.02     51.30 o
   0   7   7     3487.50     3656.87     96.17 o
   1   7   7    15941.84    15688.40    271.65 o
   2   7   7     1522.75     1502.14     68.52 o
   3   7   7     6489.98     6450.78    267.00 o
   4   7   7      787.19      820.66     63.70 o
   5   7   7     1140.27     1113.62    145.13 o
   6   7   7      478.34      494.10     73.69 o
   7   7   7     9634.80     9994.71    362.36 o
   8   7   7      451.11      331.87    106.99 o
   9   7   7     4462.31     4519.15    180.58 o
  10   7   7      226.63      378.91    113.08 o
  11   7   7      129.10       11.98    199.55 o
  12   7   7       15.46      -31.18    124.95 o
 -15   8   7      625.56      900.56    180.02 o
 -14   8   7       54.85       85.39    372.36 o
 -13   8   7      782.40      845.72    224.44 o
 -12   8   7      621.79      779.44    466.09 o
 -11   8   7      868.22     1035.23    137.22 o
 -10   8   7     1992.75     1971.59    149.15 o
  -9   8   7        5.10      121.46     91.00 o
  -8   8   7      758.86      681.52     93.47 o
  -7   8   7      581.88      507.93    237.00 o
  -6   8   7        1.42       42.17     81.32 o
  -5   8   7     1100.72     1088.36     85.67 o
  -4   8   7     1296.31     1245.09     86.52 o
  -3   8   7     3598.32     3571.32    143.04 o
  -2   8   7      150.02      132.29    114.20 o
  -1   8   7        2.25       -3.24     54.20 o
   0   8   7       13.46       23.56     49.27 o
   1   8   7     1733.65     1832.41     78.85 o
   2   8   7      156.86      129.78     56.78 o
   3   8   7        4.81       -8.84    106.75 o
   4   8   7        0.43      -13.47     56.01 o
   5   8   7      293.47      306.89     83.96 o
   6   8   7      964.28      949.17     95.36 o
   7   8   7      366.34      417.96    118.67 o
   8   8   7        9.68      357.00    122.57 o
   9   8   7      169.62      -44.50    124.82 o
  10   8   7      226.66      333.99    166.99 o
  11   8   7     1179.93     1167.56    223.74 o
 -12   9   7     2872.13     2535.39    172.19 o
 -11   9   7        1.69      -41.40    276.54 o
 -10   9   7      622.07      675.38    202.58 o
  -9   9   7      173.18      257.68    128.15 o
  -8   9   7     3378.99     3140.55    157.20 o
  -7   9   7      319.83      185.00    151.41 o
  -6   9   7     4117.28     4293.33    187.36 o
  -5   9   7      121.61     -153.60    162.11 o
  -4   9   7       23.27      -37.21    159.78 o
  -3   9   7     1486.95     1294.78    129.55 o
  -2   9   7      803.65      985.01     86.20 o
  -1   9   7      154.07      229.17     70.50 o
   0   9   7        5.24       60.73     79.08 o
   1   9   7      992.56     1190.89     93.64 o
   2   9   7      240.30      211.13     76.54 o
   3   9   7     2072.70     2058.53    119.90 o
   4   9   7      421.63      313.02    169.09 o
   5   9   7        2.21      115.39     90.86 o
   6   9   7       84.21      381.50    183.51 o
   7   9   7      577.16      785.66    172.11 o
   8   9   7       24.60       83.73    227.93 o
  -9  10   7       11.00     -154.18    260.26 o
  -8  10   7     5686.96     5641.66    256.98 o
  -7  10   7       27.48      -46.26    155.83 o
  -6  10   7        4.23       62.62     96.96 o
  -5  10   7      105.92      -34.97     98.39 o
  -4  10   7    11896.26    12961.01    571.68 o
  -3  10   7     1354.17     1369.20    266.77 o
  -2  10   7     8387.08     8689.49    283.15 o
  -1  10   7      484.09      587.41    107.37 o
   0  10   7     1379.80     1478.85    115.89 o
   1  10   7      179.81       18.28    159.78 o
   2  10   7     9657.86     9825.11    315.06 o
   3  10   7       12.88      -83.83     83.83 o
   4  10   7     1802.90     1942.56    144.41 o
   5  10   7        1.48     -153.50    153.50 o
 -20   0   8     2364.76     2272.79    247.00 o
 -18   0   8      425.05      805.20    135.36 o
 -16   0   8     2638.52     2679.80    183.74 o
 -14   0   8       59.44      -46.52    102.34 o
 -12   0   8     2197.43     2069.51    117.69 o
 -10   0   8     3567.39     3488.72    136.76 o
  -8   0   8      144.01      129.78     46.52 o
  -6   0   8     3791.96     3496.63    104.66 o
  -4   0   8      151.35      111.64     23.26 o
  -2   0   8      443.53      399.11     19.07 o
   0   0   8    24735.55    24223.36    403.30 o
   2   0   8    11240.84    11789.55    236.77 o
   4   0   8     3461.95     3962.72    111.64 o
   6   0   8     9736.91    10676.42    239.56 o
   8   0   8       85.19      219.09     78.61 o
  10   0   8        2.61      144.20     70.24 o
  12   0   8       89.67      144.20    111.17 o
  14   0   8      154.25      367.48    196.30 o
  16   0   8      165.86       33.03    149.32 o
 -20   1   8       56.75       65.09    115.29 o
 -19   1   8       11.68       82.15    125.28 o
 -18   1   8      380.38      542.62    128.62 o
 -17   1   8     4027.48     4007.22    163.73 o
 -16   1   8      645.05      651.41     89.63 o
 -15   1   8     1000.02      945.33    200.25 o
 -14   1   8     1160.71     1097.16     81.29 o
 -13   1   8     1001.63      977.67    188.16 o
 -12   1   8     2381.52     2168.45     91.64 o
 -11   1   8      455.30      349.72     78.61 o
 -10   1   8       70.00       23.49     39.80 o
  -9   1   8      680.68      567.12     52.13 o
  -8   1   8    12750.71    11323.91    333.52 o
  -7   1   8      184.51      218.90     50.94 o
  -6   1   8     3226.24     3074.71     64.14 o
  -5   1   8       29.99       72.14     35.12 o
  -4   1   8      166.73      156.52     17.77 o
  -3   1   8     1661.96     1676.14     29.41 o
  -2   1   8    16644.36    16686.67    246.54 o
  -1   1   8     1448.13     1415.92     41.17 o
   0   1   8     9152.65     8670.29    106.59 o
   1   1   8     5982.37     6199.83     83.54 o
   2   1   8      335.41      323.03     17.76 o
   3   1   8     3129.51     3277.06     69.37 o
   4   1   8    16955.47    17027.65    534.70 o
   5   1   8     9074.34     9390.32    127.03 o
   6   1   8    10645.33    10866.50    184.90 o
   7   1   8       62.00       68.31     44.79 o
   8   1   8       52.84       66.54     41.26 o
   9   1   8     6439.74     6437.20    147.27 o
  10   1   8     5176.30     5185.36    207.00 o
  11   1   8     3629.70     3731.25    161.64 o
  12   1   8     2216.83     2281.94    110.65 o
  13   1   8      307.93      320.04    193.04 o
  14   1   8        5.69      -57.48     97.21 o
  15   1   8      349.10      213.97     99.85 o
  16   1   8      605.01      534.00    136.67 o
 -20   2   8     1481.45     1439.38    135.13 o
 -19   2   8     3979.27     4500.38    419.81 o
 -18   2   8      308.13      338.66    114.28 o
 -17   2   8     2088.71     2304.67    166.76 o
 -16   2   8      644.19      595.57    116.06 o
 -15   2   8     1208.27     1369.04     96.37 o
 -14   2   8     3210.64     3119.32    156.53 o
 -13   2   8    18842.86    18452.79    528.19 o
 -12   2   8       93.71       26.93     55.90 o
 -11   2   8     4624.37     4468.97    137.61 o
 -10   2   8     5542.20     5082.69    139.75 o
  -9   2   8     4291.95     4128.94    113.47 o
  -8   2   8       69.49      -13.71     27.68 o
  -7   2   8    34457.80    34227.54    694.49 o
  -6   2   8     3652.49     3502.93    173.51 o
  -5   2   8     2547.88     2253.84     52.48 o
  -4   2   8     4784.12     4947.37     71.01 o
  -3   2   8     4821.19     4883.94     63.75 o
  -2   2   8      155.51      232.49     13.14 o
  -1   2   8    13963.59    13948.13    362.36 o
   0   2   8     6814.09     6910.93    141.64 o
   1   2   8      832.77      719.28     18.41 o
   2   2   8     4488.39     4538.29    114.66 o
   3   2   8     3711.03     3843.53     84.43 o
   4   2   8     2968.57     3048.86     55.77 o
   5   2   8    10129.97     9976.00    147.26 o
   6   2   8     2410.77     2745.28     65.10 o
   7   2   8      392.34      597.34     55.96 o
   8   2   8     4859.65     4958.77    113.10 o
   9   2   8     6040.24     5928.94    274.91 o
  10   2   8       10.02       36.80     83.50 o
  11   2   8     1624.61     1520.89    257.00 o
  12   2   8     5910.22     6226.36    189.51 o
  13   2   8     1130.72     1262.81    188.86 o
  14   2   8     1526.51     1339.59    119.17 o
  15   2   8     2942.34     2871.50    204.90 o
  16   2   8      450.95      573.41    199.32 o
 -20   3   8      350.29      513.53    170.03 o
 -19   3   8       55.64       16.00     91.53 o
 -18   3   8     1055.66     1034.89    294.91 o
 -17   3   8     1792.65     1833.45    113.73 o
 -16   3   8       36.87      -20.71     85.19 o
 -15   3   8     9175.11     9207.85    274.68 o
 -14   3   8      580.42      522.20     79.54 o
 -13   3   8      725.24      726.13     86.06 o
 -12   3   8        5.96        2.52     64.56 o
 -11   3   8     5010.35     5012.35    132.97 o
 -10   3   8      162.96      155.01     46.93 o
  -9   3   8     8110.62     8173.18    148.11 o
  -8   3   8     1542.31     1536.80     52.36 o
  -7   3   8       35.05       30.91     30.93 o
  -6   3   8      132.27      149.31     26.48 o
  -5   3   8     3317.45     3107.66    113.96 o
  -4   3   8     4216.82     4097.41     74.19 o
  -3   3   8     4012.25     4051.51     82.33 o
  -2   3   8       60.46       63.20     11.50 o
  -1   3   8      125.01      136.47     25.82 o
   0   3   8     4451.82     4729.24     62.76 o
   1   3   8      995.27     1046.24     21.21 o
   2   3   8     2754.04     2749.44     74.89 o
   3   3   8     1655.47     1658.41     41.11 o
   4   3   8      678.52      692.54     32.10 o
   5   3   8     1657.29     1732.89     51.37 o
   6   3   8     3674.54     3666.48     89.15 o
   7   3   8     6211.48     6491.52    134.55 o
   8   3   8     1161.95     1214.82     73.96 o
   9   3   8      502.82      529.71     97.45 o
  10   3   8      188.80      108.98     60.13 o
  11   3   8     7024.16     6991.85    452.14 o
  12   3   8     1343.01     1367.48     97.77 o
  13   3   8     5960.18     5742.27    205.14 o
  14   3   8      540.47      363.03    111.09 o
  15   3   8       74.94      -15.58     94.77 o
 -19   4   8     2756.89     2688.11    320.73 o
 -18   4   8     1653.26     1544.33    143.27 o
 -17   4   8      573.91      434.59    271.66 o
 -16   4   8       56.17       30.33    127.45 o
 -15   4   8     1386.28     1516.96    114.20 o
 -14   4   8      470.13      397.68     73.58 o
 -13   4   8     5643.75     5700.49    484.47 o
 -12   4   8       48.28       -0.47     48.04 o
 -11   4   8     3017.88     3063.61    140.25 o
 -10   4   8       58.91       71.66     46.52 o
  -9   4   8     2474.59     2283.88     78.30 o
  -8   4   8      984.36      957.18     54.89 o
  -7   4   8     5442.77     5353.24    102.14 o
  -6   4   8      196.67      174.59     36.98 o
  -5   4   8      130.53      111.41     26.48 o
  -4   4   8     1600.26     1505.69     58.84 o
  -3   4   8      313.95      295.40      9.87 o
  -2   4   8     2606.97     2369.49    119.08 o
  -1   4   8     1861.80     1670.43    102.57 o
   0   4   8        5.20       24.42     55.35 o
   1   4   8      250.89      275.15     30.24 o
   2   4   8      840.39      796.45     21.34 o
   3   4   8      667.04      713.97     78.85 o
   4   4   8       54.98       93.91     60.24 o
   5   4   8      255.49      232.60     33.29 o
   6   4   8       81.38      485.62    157.92 o
   7   4   8      690.06      787.41     56.60 o
   8   4   8      140.67      134.55     88.61 o
   9   4   8     1066.24     1067.94     93.50 o
  10   4   8      157.33       45.54     47.39 o
  11   4   8      300.12      235.93    105.13 o
  12   4   8      478.11      426.18     76.53 o
  13   4   8      978.44     1136.95    147.22 o
  14   4   8       65.16      -65.67    151.18 o
  15   4   8      573.94      635.37    124.63 o
 -18   5   8     2255.16     2571.22    563.54 o
 -17   5   8     1324.62     1589.74    151.38 o
 -16   5   8       12.41      -90.59    253.05 o
 -15   5   8      927.41      848.28     93.18 o
 -14   5   8     2908.43     3096.86    138.15 o
 -13   5   8       31.09      165.92     83.49 o
 -12   5   8      711.80      715.81     73.51 o
 -11   5   8       37.52       86.40     55.68 o
 -10   5   8     1554.58     1521.68     74.09 o
  -9   5   8     3669.36     3747.51     98.22 o
  -8   5   8     5561.79     5273.91    114.23 o
  -7   5   8     4682.79     4446.08    108.74 o
  -6   5   8     1294.26     1293.65     94.20 o
  -5   5   8      487.56      470.51     40.39 o
  -4   5   8     5318.45     5130.67    319.80 o
  -3   5   8    16274.72    15492.72    299.31 o
  -2   5   8     8210.23     8015.38    152.34 o
  -1   5   8     1175.41     1063.99     57.67 o
   0   5   8     2640.83     2695.15     79.80 o
   1   5   8     6188.64     6312.52    206.07 o
   2   5   8     1586.69     1741.59     63.03 o
   3   5   8     6171.57     6260.52    387.25 o
   4   5   8     9151.91     9252.02    179.40 o
   5   5   8      423.55      411.71     41.02 o
   6   5   8      265.68      572.42    102.34 o
   7   5   8      350.28      435.89     63.03 o
   8   5   8      551.94      492.62     63.03 o
   9   5   8      388.85      519.55     70.90 o
  10   5   8     1679.36     1901.59    103.69 o
  11   5   8      129.07      419.43    225.60 o
  12   5   8       16.72       73.24     81.83 o
  13   5   8     1071.21      835.26    105.86 o
  14   5   8       73.94        3.14     76.01 o
 -17   6   8      704.82      937.83    150.95 o
 -16   6   8     2610.31     3093.29    199.76 o
 -15   6   8     2152.39     2342.17    153.63 o
 -14   6   8      314.06      444.85    110.48 o
 -13   6   8       48.66       38.29     69.17 o
 -12   6   8      527.41      499.95     81.82 o
 -11   6   8      411.72      623.53     87.93 o
 -10   6   8     3383.15     3704.54    260.26 o
  -9   6   8      801.70      752.20     80.94 o
  -8   6   8     1020.26     1092.80     76.16 o
  -7   6   8      332.90      366.75     95.13 o
  -6   6   8     1629.69     1714.18    156.29 o
  -5   6   8      268.39      180.35     84.43 o
  -4   6   8    18865.72    18837.18    889.62 o
  -3   6   8      129.01      146.61     65.78 o
  -2   6   8     3778.02     3598.85    131.41 o
  -1   6   8       64.05       71.21     39.45 o
   0   6   8    18677.10    18182.12    285.97 o
   1   6   8      214.22      287.19     78.38 o
   2   6   8    23094.71    22722.16    554.24 o
   3   6   8        5.02      -70.24     70.24 o
   4   6   8      135.10       81.95     49.17 o
   5   6   8      166.99      247.59     65.81 o
   6   6   8    13733.87    14070.02    404.46 o
   7   6   8      148.19       97.11     64.44 o
   8   6   8     7514.49     7561.89    232.48 o
   9   6   8      812.30      929.90    112.98 o
  10   6   8       39.23      -86.35    101.49 o
  11   6   8      498.29      331.41    200.25 o
  12   6   8     2148.05     2086.92    161.71 o
  13   6   8      482.87      586.67    244.21 o
 -16   7   8     1108.00      830.13    148.16 o
 -15   7   8      276.01      317.31    104.81 o
 -14   7   8      511.76      542.93    128.46 o
 -13   7   8      181.65       85.30    148.39 o
 -12   7   8     3609.16     3719.90    187.13 o
 -11   7   8     1170.25     1159.32    100.22 o
 -10   7   8       24.71       98.10     83.94 o
  -9   7   8       22.93      -46.37    106.99 o
  -8   7   8     5462.28     5295.88    161.33 o
  -7   7   8     6536.45     6595.95    183.97 o
  -6   7   8      680.53      674.98     74.99 o
  -5   7   8      641.88      696.39     64.58 o
  -4   7   8     3679.77     3780.62    124.14 o
  -3   7   8     1329.97     1286.39     78.74 o
  -2   7   8    11463.47    11228.29    399.11 o
  -1   7   8     2612.15     2593.19     89.85 o
   0   7   8      370.83      405.91     53.18 o
   1   7   8       87.02      133.32     50.90 o
   2   7   8     2073.73     2046.40     73.71 o
   3   7   8      788.43      735.36     64.67 o
   4   7   8     7093.98     7150.20    160.68 o
   5   7   8      228.84      339.67     62.10 o
   6   7   8     2056.21     2039.54    177.69 o
   7   7   8       55.25       96.79    103.83 o
   8   7   8     2252.06     2310.23    153.96 o
   9   7   8       24.42      143.99    166.76 o
  10   7   8     5474.03     5410.97    423.53 o
  11   7   8       34.09     -134.61    134.61 o
  12   7   8      176.05      270.26    186.07 o
 -14   8   8      165.36      194.79    223.05 o
 -13   8   8     1307.42     1342.17    234.67 o
 -12   8   8     2723.43     2932.80    206.76 o
 -11   8   8     1117.16     1581.64    250.03 o
 -10   8   8     2372.30     2577.40    308.64 o
  -9   8   8      178.05      143.48     91.60 o
  -8   8   8      279.51       84.63    128.15 o
  -7   8   8      322.61      331.82     99.85 o
  -6   8   8     6918.01     7211.58    370.97 o
  -5   8   8      392.24      351.57     71.75 o
  -4   8   8     2524.47     2518.39    153.74 o
  -3   8   8       10.69        0.52     61.35 o
  -2   8   8       81.49       46.24    123.04 o
  -1   8   8      142.54      238.47     58.65 o
   0   8   8     1496.42     1628.45     85.12 o
   1   8   8       30.76      -45.60     45.60 o
   2   8   8     2079.64     2294.09    130.71 o
   3   8   8       62.12       99.46     61.85 o
   4   8   8     1529.86     1546.84     84.93 o
   5   8   8      160.09      124.45     71.40 o
   6   8   8      554.90      526.86    231.65 o
   7   8   8       79.30       96.99    124.84 o
   8   8   8     2953.60     3055.04    382.60 o
   9   8   8      679.71      514.99    351.66 o
  10   8   8     1011.26      817.40    145.67 o
 -12   9   8        7.73     -126.11    126.11 o
 -11   9   8     6193.66     6275.19    604.25 o
 -10   9   8     1188.92     1211.11    143.63 o
  -9   9   8     6273.09     6673.81    289.39 o
  -8   9   8       15.09       73.18    107.07 o
  -7   9   8      172.97        4.52    116.82 o
  -6   9   8      249.28      219.82     98.53 o
  -5   9   8     3214.55     3390.92    327.71 o
  -4   9   8      416.04      436.50     98.58 o
  -3   9   8     2057.24     2711.77    156.03 o
  -2   9   8      130.83      186.03     79.94 o
  -1   9   8        2.02      -63.65     69.07 o
   0   9   8      521.89      452.40     85.59 o
   1   9   8      950.86     1027.68    135.59 o
   2   9   8       18.76      166.92     79.27 o
   3   9   8      320.73      260.02    103.58 o
   4   9   8      190.25      387.57    106.75 o
   5   9   8       14.00      139.64    123.34 o
   6   9   8      191.25     -107.22    190.25 o
   7   9   8     2125.30     2373.84    175.85 o
   8   9   8        7.28      -69.31    227.00 o
  -9  10   8       73.67      -13.95    187.00 o
  -8  10   8       55.83     -146.08    342.13 o
  -7  10   8     5274.94     5478.17    258.28 o
  -6  10   8     1751.37     1741.98    152.57 o
  -5  10   8     1690.99     1814.00    163.54 o
  -4  10   8      378.98      281.03    100.90 o
  -3  10   8      958.22     1043.36    259.79 o
  -2  10   8      724.42      766.41    225.14 o
  -1  10   8     4284.18     4179.38    197.23 o
   0  10   8       11.05     -112.58    159.78 o
   1  10   8      153.47       10.63    106.70 o
   2  10   8      490.28      285.81     95.18 o
   3  10   8     2917.49     3135.30    809.85 o
   4  10   8      116.99      -59.63    357.94 o
   5  10   8     2200.43     2478.85    298.63 o
 -21   0   9      716.11     1186.17    263.28 o
 -19   0   9     1970.52     2485.83    299.10 o
 -17   0   9      191.02      321.89    124.66 o
 -15   0   9      486.59      441.44    106.06 o
 -13   0   9     3947.58     4180.42    176.30 o
 -11   0   9      402.03      344.22     78.61 o
  -9   0   9     7857.38     7740.78    240.02 o
  -7   0   9    32270.97    29986.73    755.89 o
  -5   0   9      702.76      650.76     31.17 o
  -3   0   9    15699.77    15475.97    254.44 o
  -1   0   9    39860.95    40343.57    602.85 o
   1   0   9      411.70      623.32     47.45 o
   3   0   9    10314.66     9983.33    231.65 o
   5   0   9     4365.10     4792.11    132.11 o
   7   0   9       69.87      288.40     92.57 o
   9   0   9      223.26      116.29     88.38 o
  11   0   9      293.15      432.60    116.29 o
  13   0   9     1267.02     1162.91    111.64 o
  15   0   9       89.59      482.37    179.55 o
 -20   1   9     6626.01     7268.59    323.94 o
 -19   1   9      412.65      663.63    147.22 o
 -18   1   9      184.79      365.46    115.73 o
 -17   1   9       57.75      206.52     98.14 o
 -16   1   9     3527.34     3797.96    177.13 o
 -15   1   9     1148.09     1203.30    101.41 o
 -14   1   9     3030.64     3050.59    114.50 o
 -13   1   9      105.60       77.84     62.18 o
 -12   1   9     2229.74     1959.30     89.63 o
 -11   1   9      648.06      489.73     86.52 o
 -10   1   9      837.25      770.97     54.76 o
  -9   1   9      318.78      397.17     50.29 o
  -8   1   9     7798.52     7350.01    165.28 o
  -7   1   9      663.81      548.53     60.47 o
  -6   1   9     6418.74     6635.17    177.69 o
  -5   1   9     2698.69     2507.53     47.60 o
  -4   1   9     6129.70     6136.70     82.19 o
  -3   1   9     5408.15     5501.22     71.54 o
  -2   1   9    17641.95    18774.22    198.17 o
  -1   1   9     3244.40     3208.44     48.17 o
   0   1   9     3348.97     3410.68     53.06 o
   1   1   9    13768.29    14237.45    184.19 o
   2   1   9    12099.24    12366.35    161.01 o
   3   1   9     5292.32     5235.29     79.91 o
   4   1   9        1.61      100.72     29.17 o
   5   1   9     2259.35     2886.54     85.43 o
   6   1   9     1820.80     2080.63     68.68 o
   7   1   9     3419.91     3451.22    101.92 o
   8   1   9      663.06      662.11     59.74 o
   9   1   9     1280.78     1143.48     69.74 o
  10   1   9       44.11       67.20     53.27 o
  11   1   9     1223.28     1375.26     78.88 o
  12   1   9      108.53      265.89     78.42 o
  13   1   9     2603.87     2438.27    238.16 o
  14   1   9       65.97       14.02     95.68 o
  15   1   9      146.55       83.15    135.12 o
 -20   2   9     1485.95     1579.68    137.41 o
 -19   2   9       99.16      108.68    153.27 o
 -18   2   9      527.63      640.13    117.92 o
 -17   2   9      642.41      435.10     86.63 o
 -16   2   9     3004.12     3047.42    130.40 o
 -15   2   9      183.27      150.48     78.94 o
 -14   2   9      784.61      747.43     76.16 o
 -13   2   9     2240.09     2207.52    106.40 o
 -12   2   9        6.36       -5.92     44.64 o
 -11   2   9       60.77      119.20     51.63 o
 -10   2   9      929.34      892.53     91.40 o
  -9   2   9     6994.77     6858.37    282.35 o
  -8   2   9     6485.34     6291.99    114.79 o
  -7   2   9     2876.82     2848.45     61.67 o
  -6   2   9     1944.04     1867.40     73.73 o
  -5   2   9     1019.71     1029.29     36.61 o
  -4   2   9     3578.67     3464.88     96.29 o
  -3   2   9     3592.98     3662.86     55.30 o
  -2   2   9      755.28      761.11     24.42 o
  -1   2   9     1862.54     1705.21     81.40 o
   0   2   9     7707.60     7986.06    127.92 o
   1   2   9       74.16       71.63     13.72 o
   2   2   9      225.20      277.05     19.24 o
   3   2   9     2808.19     2757.28     53.09 o
   4   2   9     5125.20     5081.10     95.57 o
   5   2   9     8690.83     8528.59    136.09 o
   6   2   9     7220.33     7520.73    161.59 o
   7   2   9      248.23      248.18     44.26 o
   8   2   9     1325.60     1343.82     81.64 o
   9   2   9     5220.63     5457.49    133.11 o
  10   2   9     4079.43     4233.44    138.22 o
  11   2   9     2007.17     2082.64    105.43 o
  12   2   9    11504.93    11834.99    303.43 o
  13   2   9     1768.72     1802.06    165.60 o
  14   2   9     1306.65     1034.93    141.95 o
  15   2   9      186.37      108.53    120.41 o
 -20   3   9     3273.43     2971.06    631.23 o
 -19   3   9     1539.60     1861.60    233.74 o
 -18   3   9     5246.05     5253.55    222.35 o
 -17   3   9     3956.20     4156.18    171.03 o
 -16   3   9      297.56      241.01    113.73 o
 -15   3   9      176.45      239.18     86.52 o
 -14   3   9    10490.45    10877.62    255.18 o
 -13   3   9     4679.53     4386.51    130.71 o
 -12   3   9     7623.59     7332.84    177.40 o
 -11   3   9     2628.97     2578.00    100.39 o
 -10   3   9       15.48       59.76     37.43 o
  -9   3   9      824.44      815.14    165.60 o
  -8   3   9    15610.83    15033.09    493.31 o
  -7   3   9     6806.87     6653.97    118.08 o
  -6   3   9     4038.85     3701.70    190.48 o
  -5   3   9     4467.78     4449.87    118.38 o
  -4   3   9      266.21      258.84     51.63 o
  -3   3   9      129.61      117.17     17.99 o
  -2   3   9     2922.69     2939.91     47.04 o
  -1   3   9    10125.48    10501.06    128.61 o
   0   3   9      837.31      891.01     24.23 o
   1   3   9      737.04      784.15     21.94 o
   2   3   9      111.96      131.03     14.08 o
   3   3   9      533.70      517.96     38.84 o
   4   3   9     5158.38     5071.30     88.54 o
   5   3   9     1090.74     1040.57     41.35 o
   7   3   9       75.70      252.91     86.29 o
   8   3   9     4532.88     4604.34    145.08 o
   9   3   9      424.62      650.66    401.20 o
  10   3   9     6267.12     6336.45    347.48 o
  11   3   9      149.60      314.66    180.72 o
  12   3   9      415.48      343.45     85.33 o
  13   3   9      559.09      562.50     87.28 o
  14   3   9     4123.95     4342.01    216.24 o
  15   3   9      553.40      580.53    223.28 o
 -19   4   9        0.62       13.73    114.85 o
 -18   4   9     2605.41     2975.23    179.99 o
 -17   4   9      227.59      116.58    148.15 o
 -16   4   9     6343.63     6606.80    293.75 o
 -15   4   9      619.54      452.80     76.21 o
 -14   4   9     1660.19     1659.12    108.03 o
 -13   4   9     3627.35     3278.22    207.46 o
 -12   4   9     2566.30     2621.06     95.39 o
 -11   4   9        0.59       41.86     43.59 o
 -10   4   9     7828.62     7719.29    163.78 o
  -9   4   9     2753.56     2538.12    173.04 o
  -8   4   9      307.30      307.12     39.30 o
  -7   4   9      923.38      931.37     48.45 o
  -6   4   9      301.00      308.11     27.67 o
  -5   4   9       30.65       16.61     30.24 o
  -4   4   9     4951.82     4874.58     95.13 o
  -3   4   9      119.83      155.47     30.00 o
  -2   4   9      153.52       95.38     60.47 o
  -1   4   9     2829.80     2700.74     70.79 o
   0   4   9     5688.07     5698.02    205.14 o
   1   4   9     5197.88     5040.97    106.94 o
   2   4   9      509.02      509.45     28.84 o
   3   4   9     1079.80     1126.16     36.54 o
   4   4   9      860.96      829.70     45.15 o
   5   4   9     6516.99     6433.41    133.82 o
   6   4   9     3193.09     3165.30     93.91 o
   7   4   9     1246.85     1269.63    142.81 o
   8   4   9       10.21       78.61     60.67 o
   9   4   9      272.45      215.11     76.29 o
  10   4   9     1251.93     1303.37     93.14 o
  11   4   9      295.81      226.87    125.83 o
  12   4   9     3397.73     3368.38    159.74 o
  13   4   9       31.65      -15.17     89.49 o
  14   4   9      245.38      210.83    110.00 o
 -18   5   9      108.29       91.37    195.37 o
 -17   5   9     1556.46     1860.96    147.29 o
 -16   5   9     1471.37     1518.56    128.53 o
 -15   5   9      133.51      -31.58    181.65 o
 -14   5   9        0.59       58.67     73.51 o
 -13   5   9     2547.33     2481.92    117.09 o
 -12   5   9     1155.40     1228.82     83.81 o
 -11   5   9     1887.34     1998.35     93.48 o
 -10   5   9     3236.06     3394.77    203.74 o
  -9   5   9        8.44      -43.98     43.98 o
  -8   5   9      483.45      436.84     97.92 o
  -7   5   9     7149.74     6634.20    138.92 o
  -6   5   9     1254.73     1153.10     77.22 o
  -5   5   9     7185.16     7134.43    391.67 o
  -4   5   9     1123.21     1118.63     64.31 o
  -3   5   9      161.96      167.92     56.93 o
  -2   5   9     1815.46     1758.24     65.99 o
  -1   5   9     8700.73     8533.07    166.50 o
   0   5   9       94.02       71.93     41.86 o
   1   5   9     5785.51     5793.31    122.15 o
   2   5   9     1110.24     1058.56     54.30 o
   3   5   9      650.95      737.38    128.62 o
   4   5   9     3567.02     3458.48     86.13 o
   5   5   9     5015.54     5031.20    111.44 o
   6   5   9      877.33      950.42    126.76 o
   7   5   9     1681.76     1845.48     86.54 o
   8   5   9     2137.73     1987.21    174.44 o
   9   5   9       24.73       50.55    137.22 o
  10   5   9     1797.85     1993.95    104.66 o
  11   5   9      417.47      535.70     81.68 o
  12   5   9       54.46       14.16     75.60 o
  13   5   9      241.94      256.39     97.77 o
 -17   6   9        0.51     -136.64    136.64 o
 -16   6   9     1481.28     1626.56    130.25 o
 -15   6   9      144.64      160.57    102.22 o
 -14   6   9       12.35      -62.14     98.98 o
 -13   6   9      564.53      594.52     93.02 o
 -12   6   9     1992.35     2060.29    109.07 o
 -11   6   9      542.02      631.43     79.88 o
 -10   6   9      714.22      730.79    133.50 o
  -9   6   9     2681.79     2657.37    169.09 o
  -8   6   9        6.28       18.42     59.20 o
  -7   6   9     7866.20     8112.16    190.62 o
  -6   6   9     1129.04     1107.95    111.41 o
  -5   6   9       43.22       57.83     76.75 o
  -4   6   9      100.49       63.52     53.87 o
  -3   6   9    19128.13    18488.95    347.38 o
  -2   6   9      833.84      895.99    147.22 o
  -1   6   9    11930.98    11576.50    218.60 o
   0   6   9       35.62       47.91     47.64 o
   1   6   9     2129.25     2094.10     73.40 o
   2   6   9     2627.45     2461.40    121.41 o
   3   6   9     9024.63     9116.19    370.04 o
   4   6   9      459.01      481.17     54.63 o
   5   6   9     2918.56     2979.71    374.22 o
   6   6   9      647.59      495.99     95.87 o
   7   6   9      448.57      696.30     95.67 o
   8   6   9      462.94      484.49    163.74 o
   9   6   9     2028.97     2024.23    287.24 o
  10   6   9      126.01      319.68     96.41 o
  11   6   9      879.20     1012.04    131.10 o
  12   6   9       12.74     -145.50    145.50 o
 -16   7   9        6.35     -281.58    313.98 o
 -15   7   9     1250.78     1350.04    148.47 o
 -14   7   9      250.54      223.30    146.76 o
 -13   7   9     3107.96     3541.99    773.33 o
 -12   7   9      175.82      228.80     86.96 o
 -11   7   9     6581.28     6889.45    201.29 o
 -10   7   9     4572.69     4579.69    159.00 o
  -9   7   9     1717.03     1627.20    110.27 o
  -8   7   9      233.60      200.73     81.40 o
  -7   7   9     4525.80     4449.92    135.45 o
  -6   7   9     4321.21     4526.22    148.82 o
  -5   7   9    13449.53    13895.31    312.44 o
  -4   7   9     1481.41     1574.17     89.79 o
  -3   7   9     2768.61     2815.74    114.24 o
  -2   7   9      204.92      212.98     54.65 o
  -1   7   9     4327.52     4332.94    122.67 o
   0   7   9     1546.20     1576.10     68.55 o
   1   7   9     6887.08     6880.53    165.77 o
   2   7   9       68.78      168.11     47.79 o
   3   7   9     2711.24     2726.42     97.35 o
   4   7   9       27.41       76.00     55.91 o
   5   7   9     1195.76     1114.96     90.06 o
   6   7   9      362.94      414.06    178.86 o
   7   7   9     2370.82     2440.79    153.08 o
   8   7   9      616.33      637.76    127.80 o
   9   7   9      831.17      613.87    119.53 o
  10   7   9       33.52       83.73    119.06 o
  11   7   9     1257.01     1264.25    166.94 o
 -14   8   9      450.75      553.54    173.51 o
 -13   8   9     2162.00     2350.95    300.73 o
 -12   8   9      836.18     1057.55    152.10 o
 -11   8   9       84.97      492.42    227.93 o
 -10   8   9     2105.55     2275.83    144.64 o
  -9   8   9     2930.94     3015.36    154.12 o
  -8   8   9      117.07      303.88    138.62 o
  -7   8   9      847.41      758.20     92.76 o
  -6   8   9      356.04      374.12     77.16 o
  -5   8   9     4014.33     4085.21    319.10 o
  -4   8   9      522.02      505.43     88.15 o
  -3   8   9     1883.65     1849.64    100.97 o
  -2   8   9      312.93      380.65     65.30 o
  -1   8   9       16.43       26.20     56.01 o
   0   8   9       33.34       24.90     54.86 o
   1   8   9      391.08      382.24     76.05 o
   2   8   9      469.26      449.53     85.36 o
   3   8   9     1834.36     1730.87    234.21 o
   4   8   9      240.25      200.85     88.38 o
   5   8   9     1454.26     1589.52    132.11 o
   6   8   9     1798.12     1738.64    120.43 o
   7   8   9      543.04      584.24     94.38 o
   8   8   9      502.18      529.32    104.36 o
   9   8   9     3296.59     2783.47    269.79 o
 -12   9   9     4582.43     3593.85    343.29 o
 -11   9   9        1.55       74.76    127.67 o
 -10   9   9     1394.75     1194.34    167.39 o
  -9   9   9      562.85      551.61    121.20 o
  -8   9   9     1620.98     1872.09    131.96 o
  -7   9   9      385.71      449.29    138.62 o
  -6   9   9      320.09      325.24    241.42 o
  -5   9   9       96.56       44.85    113.54 o
  -4   9   9      800.88      535.22    292.59 o
  -3   9   9     3576.14     3680.99    301.66 o
  -2   9   9       79.27      185.67     85.51 o
  -1   9   9      307.63      366.80     71.60 o
   0   9   9      124.16       30.00     72.31 o
   1   9   9     1187.72     1144.41     99.33 o
   2   9   9     1489.54     1586.25    145.60 o
   3   9   9     1484.04     1626.21    143.07 o
   4   9   9     1949.29     2168.14    190.72 o
   5   9   9       10.45      250.85    132.60 o
   6   9   9      370.14      421.20    224.67 o
   7   9   9     1592.36     1381.53    233.05 o
  -9  10   9      443.64      321.89    149.32 o
  -8  10   9     1104.69      751.70    179.55 o
  -7  10   9        2.48     -251.19    366.55 o
  -6  10   9     1558.12     1748.95    160.98 o
  -5  10   9      596.69      437.02    156.99 o
  -4  10   9     3991.72     4054.89    217.64 o
  -3  10   9       83.04      289.22    105.22 o
  -2  10   9      514.21      360.06    110.73 o
  -1  10   9      160.68      -20.67    225.37 o
   0  10   9     2007.46     2058.16    139.85 o
   1  10   9       91.72      -50.01    108.36 o
   2  10   9     2390.14     2522.44    190.83 o
   3  10   9       25.13      -92.73    104.02 o
   4  10   9      431.07      297.70    148.39 o
 -20   0  10      446.35      307.01    241.42 o
 -18   0  10       54.25      116.29    107.45 o
 -16   0  10     1938.22     1905.31    148.85 o
 -14   0  10       38.78      101.87     87.92 o
 -12   0  10     4721.08     4494.87    173.97 o
 -10   0  10     7136.96     6443.90    207.93 o
  -8   0  10     2888.46     2984.49    126.52 o
  -6   0  10    25522.95    23423.28    480.05 o
  -4   0  10     6949.55     6509.95    120.94 o
  -2   0  10    11106.49    11436.50    189.79 o
   0   0  10    15891.23    15816.93    291.66 o
   2   0  10     1367.26     1371.30     40.47 o
   4   0  10     7967.67     8006.85    195.37 o
   6   0  10     8257.97     8935.78    270.72 o
   8   0  10      612.71      576.34     98.15 o
  10   0  10      130.20       88.38     69.31 o
  12   0  10     2517.26     2471.88    176.30 o
  14   0  10      227.08      497.26    209.79 o
 -20   1  10      817.27      783.74    138.47 o
 -19   1  10      878.88      809.12    130.93 o
 -18   1  10      357.56      398.20    109.08 o
 -17   1  10     1000.02      899.52     98.84 o
 -16   1  10        4.31       72.84     70.51 o
 -15   1  10      425.17      490.65    155.83 o
 -14   1  10     4930.24     4979.90    177.92 o
 -13   1  10      483.03      503.06     67.68 o
 -12   1  10     2118.75     1902.85     89.87 o
 -11   1  10     2455.91     2258.57     91.41 o
 -10   1  10     4211.96     3937.42    108.87 o
  -9   1  10      348.64      330.15     52.30 o
  -8   1  10    18257.30    17871.51    298.01 o
  -7   1  10     3023.90     2675.80     72.28 o
  -6   1  10     1885.52     1920.96     44.66 o
  -5   1  10     8834.49     8944.02    130.27 o
  -4   1  10     1867.93     1901.54     73.96 o
  -3   1  10    11462.59    12275.63    138.80 o
  -2   1  10    19728.33    19912.69    217.74 o
  -1   1  10    28990.03    30294.66    381.80 o
   0   1  10     7818.72     8132.91    125.87 o
   1   1  10       58.58       49.47     10.92 o
   2   1  10      393.02      380.93     17.82 o
   3   1  10     8974.45     9117.74    247.00 o
   4   1  10    12737.28    12982.88    403.06 o
   5   1  10     2719.70     2916.48     79.67 o
   6   1  10      577.99      727.43    139.55 o
   7   1  10     1048.13      863.82     52.74 o
   8   1  10     1349.20     1388.19     71.64 o
   9   1  10     1925.51     2046.62     86.01 o
  10   1  10     2101.88     2026.47     91.53 o
  11   1  10     4605.34     4638.74    140.19 o
  12   1  10      358.07      366.73    265.14 o
  13   1  10      315.89      260.76    121.15 o
  14   1  10      186.69      162.33     96.94 o
  15   1  10      495.23      423.58    187.93 o
 -20   2  10       83.03      103.12    120.17 o
 -19   2  10     3531.49     3704.70    169.78 o
 -18   2  10     1193.04     1278.31    112.14 o
 -17   2  10       43.78      -58.31     98.51 o
 -16   2  10      942.62      768.59     94.59 o
 -15   2  10     3824.50     3813.66    139.01 o
 -14   2  10     1056.53     1053.96    103.73 o
 -13   2  10     3269.24     3088.40    125.13 o
 -12   2  10     5289.15     5167.49    138.64 o
 -11   2  10     1139.28     1002.57    158.62 o
 -10   2  10      506.03      513.47     52.18 o
  -9   2  10     4322.72     4295.78     98.79 o
  -8   2  10      589.40      553.09     86.29 o
  -7   2  10     4636.73     4438.37     93.06 o
  -6   2  10      375.80      344.69     31.31 o
  -5   2  10      170.25      196.31     22.84 o
  -4   2  10      532.10      492.82     23.52 o
  -3   2  10     4409.99     4420.47     68.15 o
  -2   2  10      177.27      150.21     15.21 o
  -1   2  10      270.60      294.94     17.99 o
   0   2  10     5181.67     5359.46     69.77 o
   1   2  10       58.30       46.75     16.45 o
   2   2  10     6859.92     6848.81    102.85 o
   3   2  10     1701.83     1814.78     60.94 o
   4   2  10      468.86      405.84     30.08 o
   5   2  10      800.30     1088.25     79.85 o
   6   2  10     1027.40     1042.15     55.87 o
   7   2  10      828.72      910.64     58.34 o
   8   2  10      308.23      428.97     56.75 o
   9   2  10     4644.55     4601.07    187.46 o
  10   2  10     1270.06     1436.70    223.98 o
  11   2  10      111.22      107.82     80.91 o
  12   2  10      439.91      371.62    115.13 o
  13   2  10     1773.70     1456.05    147.91 o
  14   2  10      173.23       74.76    104.20 o
  15   2  10      791.68      754.22    128.10 o
 -20   3  10      770.67      916.84    256.30 o
 -19   3  10        2.61        8.78    160.25 o
 -18   3  10        4.81       40.55    103.71 o
 -17   3  10     5906.37     6009.05    406.32 o
 -16   3  10      538.24      538.77    103.27 o
 -15   3  10     3259.98     3238.60    390.27 o
 -14   3  10      185.48      294.41     63.90 o
 -13   3  10     1174.46     1193.47     77.75 o
 -12   3  10     1522.49     1530.11     82.87 o
 -11   3  10     1932.66     1825.37     84.66 o
 -10   3  10      186.62      142.66     42.38 o
  -9   3  10      145.51      151.22     44.27 o
  -8   3  10      934.88      914.15     78.15 o
  -7   3  10     2634.00     2547.73    117.22 o
  -6   3  10     2365.46     2166.78     72.80 o
  -5   3  10      133.71      158.01     21.52 o
  -4   3  10     5937.85     5749.47     91.18 o
  -3   3  10       95.43       72.19     16.28 o
  -2   3  10      553.11      481.87     23.72 o
  -1   3  10     5559.45     5738.03     79.40 o
   0   3  10     6877.60     7225.18    102.81 o
   1   3  10     2106.98     2285.11     62.33 o
   2   3  10     1504.78     1524.75     50.47 o
   3   3  10     1936.75     1849.26     41.61 o
   4   3  10      647.48      660.25     32.26 o
   5   3  10    19575.96    19561.44    348.21 o
   6   3  10     4271.64     4228.13    123.22 o
   7   3  10     7210.15     7343.44    249.09 o
   8   3  10     1055.51      997.04     71.27 o
   9   3  10     1195.22     1231.74     82.62 o
  10   3  10      162.31      279.10     76.77 o
  11   3  10     9826.88    10003.59    290.73 o
  12   3  10      540.74      442.62    110.93 o
  13   3  10     1390.61     1438.48    179.55 o
  14   3  10      569.59      570.68    150.25 o
 -19   4  10     2683.79     2580.81    211.03 o
 -18   4  10        3.65      135.63    153.74 o
 -17   4  10     2213.23     2212.02    173.88 o
 -16   4  10      424.35      260.44    209.79 o
 -15   4  10      725.82      419.36     81.91 o
 -14   4  10       12.19      -34.03     83.50 o
 -13   4  10     8103.46     8274.03    190.29 o
 -12   4  10     1462.81     1465.48     77.66 o
 -11   4  10      304.66      359.02     59.92 o
 -10   4  10       97.85       42.68     42.05 o
  -9   4  10     2779.21     2663.45     81.10 o
  -8   4  10     3279.02     2963.47     80.19 o
  -7   4  10     4269.21     4002.27    116.99 o
  -6   4  10       27.00       39.94     27.68 o
  -5   4  10      472.99      506.79     26.60 o
  -4   4  10      350.58      392.18     21.99 o
  -3   4  10     5053.98     5031.95    353.99 o
  -2   4  10       59.02      138.42     42.45 o
  -1   4  10      509.14      595.34     59.54 o
   0   4  10      995.44     1133.57     53.41 o
   1   4  10     4044.21     3895.13     94.18 o
   2   4  10     4294.34     4441.83     80.67 o
   3   4  10     8875.34     8820.19    153.93 o
   4   4  10      155.96      144.22     30.42 o
   5   4  10      520.58      938.14    118.85 o
   6   4  10     2004.98     2132.96    147.46 o
   7   4  10     7668.06     8049.34    202.92 o
   8   4  10        7.51       47.50    200.25 o
   9   4  10     7441.48     7064.87    202.89 o
  10   4  10     2919.22     2799.10    130.30 o
  11   4  10      132.66      109.80     77.72 o
  12   4  10      683.73      667.05    118.04 o
  13   4  10     2788.92     2637.71    199.09 o
 -18   5  10      292.27      433.37    103.78 o
 -17   5  10      480.68      472.77    114.52 o
 -16   5  10     1584.48     1516.73    114.50 o
 -15   5  10     3018.88     3393.69    168.17 o
 -14   5  10     7151.09     7388.52    211.32 o
 -13   5  10       51.44      -57.75     70.03 o
 -12   5  10      708.71      799.12     87.32 o
 -11   5  10     1265.51     1397.25    121.41 o
 -10   5  10     4803.58     4583.06    244.91 o
  -9   5  10     8890.66     9110.68    211.82 o
  -8   5  10    15408.72    15267.79    309.20 o
  -7   5  10      193.46      246.80     51.64 o
  -6   5  10       94.12      183.97     61.58 o
  -5   5  10     2112.72     2154.53    139.32 o
  -4   5  10     9079.56     8945.12    186.70 o
  -3   5  10     4192.07     4211.57    233.74 o
  -2   5  10     8796.07     8650.77    173.30 o
  -1   5  10      894.71     1013.90    119.55 o
   0   5  10      101.26       26.24     37.90 o
   1   5  10     3357.34     3416.38    107.92 o
   2   5  10     2623.19     2814.54     80.02 o
   3   5  10     2039.37     2167.98     91.40 o
   4   5  10     3081.04     3006.46     93.55 o
   5   5  10       63.72      149.18    170.48 o
   6   5  10      113.09      276.16    135.36 o
   7   5  10      234.45      238.39     74.89 o
   8   5  10      999.23      980.01     76.39 o
   9   5  10     1299.06     1219.58     83.67 o
  10   5  10      265.51      282.82    206.30 o
  11   5  10      208.25      146.20     86.64 o
  12   5  10      650.62      575.30    105.20 o
  13   5  10     4292.64     3948.42    293.42 o
 -17   6  10      281.67      279.25    142.54 o
 -16   6  10      123.98      -34.09     69.54 o
 -15   6  10       36.98       90.66    128.38 o
 -14   6  10      409.43      748.70    202.58 o
 -13   6  10       54.21      119.81     91.55 o
 -12   6  10     2270.81     2595.84    388.18 o
 -11   6  10      111.72      220.09     70.68 o
 -10   6  10     1935.63     1971.28    162.11 o
  -9   6  10       16.64       34.89     59.21 o
  -8   6  10      223.15      173.87     65.12 o
  -7   6  10      518.30      503.11     62.37 o
  -6   6  10    12992.70    13269.49    281.80 o
  -5   6  10       39.14      -18.61     59.21 o
  -4   6  10     8068.81     7861.25    183.72 o
  -3   6  10        2.00       51.63     61.56 o
  -2   6  10     1291.04     1236.54    166.99 o
  -1   6  10      373.10      411.93     50.68 o
   0   6  10     5608.19     5586.55    118.81 o
   1   6  10       11.20       31.86     50.48 o
   2   6  10       36.56       39.74     71.87 o
   3   6  10      836.66      827.81     62.21 o
   4   6  10       47.32       46.08     58.87 o
   5   6  10       10.63       10.84     42.91 o
   6   6  10      546.97      426.21     80.64 o
   7   6  10     1458.94     1439.83    168.62 o
   8   6  10     1463.79     1690.41    142.34 o
   9   6  10      885.18      862.85     99.98 o
  10   6  10      104.33      154.57    127.82 o
  11   6  10       17.55      -14.24    139.82 o
  12   6  10     1108.04     1270.04    212.39 o
 -16   7  10      611.69      404.69    173.04 o
 -15   7  10       51.77      137.50    189.09 o
 -14   7  10     1154.79     1178.11    163.05 o
 -13   7  10     2892.67     3286.87    167.89 o
 -12   7  10       49.42       41.05     82.23 o
 -11   7  10      444.03      444.02     91.64 o
 -10   7  10     2431.14     2492.74    120.12 o
  -9   7  10     1979.94     2076.75    111.97 o
  -8   7  10     4389.80     4751.99    145.79 o
  -7   7  10      547.62      582.11     73.43 o
  -6   7  10       70.13       63.88     56.78 o
  -5   7  10      148.21      151.77     68.88 o
  -4   7  10     4626.14     4431.15    168.16 o
  -3   7  10       21.11      -15.10    111.17 o
  -2   7  10     4695.27     4461.41    124.61 o
  -1   7  10        3.62      -19.26     35.14 o
   0   7  10      442.89      444.86     55.82 o
   1   7  10      126.95       72.51     74.19 o
   2   7  10     5635.70     5729.31    155.13 o
   3   7  10       18.50       28.79     72.33 o
   4   7  10     3928.99     3874.94    208.39 o
   5   7  10      252.68      300.05    114.90 o
   6   7  10       57.52       63.31     80.51 o
   7   7  10      400.98      398.32    102.03 o
   8   7  10     3145.76     3075.27    183.15 o
   9   7  10      211.36      394.68    275.61 o
  10   7  10     1430.43     1293.79    157.69 o
 -14   8  10      450.83      470.28    136.29 o
 -13   8  10     2562.86     2362.26    170.35 o
 -12   8  10     4789.25     4923.11    299.10 o
 -11   8  10      377.77      434.57    175.60 o
 -10   8  10     2689.57     2734.16    145.27 o
  -9   8  10      357.88      333.67    117.59 o
  -8   8  10      253.88      315.34    117.22 o
  -7   8  10       61.63       64.61     68.67 o
  -6   8  10     4119.12     3938.09    195.60 o
  -5   8  10        1.88        1.49     66.05 o
  -4   8  10     4994.27     4741.89    156.00 o
  -3   8  10       26.15       49.34     85.34 o
  -2   8  10        4.82      -88.38     88.38 o
  -1   8  10      994.98      897.69     66.14 o
   0   8  10     4385.02     4127.62    123.84 o
   1   8  10      217.86      148.63     79.31 o
   2   8  10     5057.16     5188.42    153.34 o
   3   8  10     2004.33     1934.84    110.87 o
   4   8  10       26.82      126.79     87.75 o
   5   8  10      709.31      766.25     94.48 o
   6   8  10     1566.60     1542.09    356.31 o
   7   8  10     1671.62     1733.31    124.40 o
   8   8  10        9.37      139.69    102.29 o
 -12   9  10      285.99      120.48    213.97 o
 -11   9  10     5456.22     5468.35    265.39 o
 -10   9  10      566.95      514.84    151.41 o
  -9   9  10       55.33      129.48    151.18 o
  -8   9  10       50.26       -2.09    123.27 o
  -7   9  10      310.30      352.84    130.49 o
  -6   9  10      918.71      755.94    127.69 o
  -5   9  10     1721.80     1909.50    137.64 o
  -4   9  10      101.20      118.68    171.88 o
  -3   9  10      934.67      887.78    114.87 o
  -2   9  10     1623.81     1586.82    113.19 o
  -1   9  10      134.16      213.12     81.64 o
   0   9  10      660.60      652.78    151.18 o
   1   9  10     2598.69     2276.05    128.76 o
   2   9  10       27.48      -85.15    107.22 o
   3   9  10       11.20      118.28    144.43 o
   4   9  10     1334.04     1334.38    139.87 o
   5   9  10     4947.97     5068.90    519.59 o
   6   9  10      305.83       97.68    157.69 o
  -8  10  10      107.92      157.69    148.85 o
  -7  10  10      414.08      447.02    173.04 o
  -6  10  10       25.28     -224.42    267.93 o
  -5  10  10      199.43      273.74    330.96 o
  -4  10  10       21.60      -72.92     72.92 o
  -3  10  10      972.89      940.56    223.74 o
  -2  10  10        0.86      107.73    225.84 o
  -1  10  10       92.20        7.82     93.13 o
   0  10  10       17.01      213.82    144.43 o
   1  10  10     2612.82     2948.90    708.68 o
   2  10  10      345.49      385.62    182.34 o
 -19   0  11     3014.82     3196.60    239.09 o
 -17   0  11        0.08       23.26    121.41 o
 -15   0  11    12652.61    13206.91    407.48 o
 -13   0  11    16829.51    16633.76    457.26 o
 -11   0  11      532.30      455.86     78.61 o
  -9   0  11    41025.39    38850.87    968.00 o
  -7   0  11    11581.19    10368.48    236.30 o
  -5   0  11     5469.90     4953.98    124.66 o
  -3   0  11    37711.22    39120.20    512.61 o
  -1   0  11    12235.69    12818.03    216.30 o
   1   0  11      491.98      503.31     64.19 o
   3   0  11     5762.01     5435.89    140.94 o
   5   0  11      995.22     1233.61    105.59 o
   7   0  11      780.83     1036.38     96.75 o
   9   0  11     1827.82     1852.28    105.59 o
  11   0  11       55.96      125.13    120.48 o
  13   0  11     4607.23     4782.80    396.32 o
 -20   1  11     1133.26     1140.60    136.08 o
 -19   1  11      254.67      329.19    218.16 o
 -18   1  11      751.86      679.15    121.68 o
 -17   1  11      550.97      337.59    110.31 o
 -16   1  11       27.66      -25.09    118.62 o
 -15   1  11        0.39        5.13     57.46 o
 -14   1  11     2226.84     2258.22    106.99 o
 -13   1  11     4291.00     3930.00    129.08 o
 -12   1  11      300.36      388.12     57.94 o
 -11   1  11     3286.87     3252.88    100.77 o
 -10   1  11     2370.95     2145.18     86.98 o
  -9   1  11      274.83      282.67     60.47 o
  -8   1  11     7728.33     7482.96    150.07 o
  -7   1  11     4527.19     4371.19     94.43 o
  -6   1  11      418.13      316.30     53.26 o
  -5   1  11     6506.87     6373.69     96.60 o
  -4   1  11     1251.92     1238.44     30.58 o
  -3   1  11     1810.50     1817.13     37.00 o
  -2   1  11       92.44      111.64     19.73 o
  -1   1  11     9273.57     9267.90    138.28 o
   0   1  11     6661.35     6664.35    117.29 o
   1   1  11     4407.20     4553.32    161.41 o
   2   1  11     1271.40     1261.97     50.70 o
   3   1  11       14.70        8.34     15.56 o
   4   1  11       62.54       54.63     48.84 o
   5   1  11     5372.90     5551.92    213.04 o
   6   1  11      242.29      470.65     47.70 o
   7   1  11     1499.61     1525.32     72.86 o
   8   1  11      452.32      391.89     52.75 o
   9   1  11       34.56       21.02     53.49 o
  10   1  11      100.96        0.55    227.46 o
  11   1  11     2485.17     2489.11    147.18 o
  12   1  11     1446.46     1538.70    141.10 o
  13   1  11      416.02      534.03    136.29 o
  14   1  11      220.31       70.50    136.53 o
 -20   2  11       40.13     -107.62    107.62 o
 -19   2  11       82.90      258.28    116.91 o
 -18   2  11      479.13      703.27    227.93 o
 -17   2  11      467.58      518.27     99.67 o
 -16   2  11      137.90      109.55     73.18 o
 -15   2  11     1409.24     1261.12     99.12 o
 -14   2  11      888.63      944.31    100.24 o
 -13   2  11      223.42      296.73     66.50 o
 -12   2  11        2.29       60.30     46.21 o
 -11   2  11     3700.56     3517.69    166.06 o
 -10   2  11      999.26      862.94     86.52 o
  -9   2  11      532.18      415.16     44.13 o
  -8   2  11     2559.31     2313.61     62.55 o
  -7   2  11      122.00       69.67     28.94 o
  -6   2  11       33.63       78.39     32.79 o
  -5   2  11      397.41      370.28     27.68 o
  -4   2  11      916.49      910.56     27.54 o
  -3   2  11      419.53      400.99     23.26 o
  -2   2  11    10374.86    10784.35    177.23 o
  -1   2  11      967.91      948.62     38.14 o
   0   2  11     1802.77     1924.40     71.17 o
   1   2  11      446.60      478.91     37.21 o
   2   2  11     1994.64     2001.27     45.16 o
   3   2  11     2876.12     3040.27     78.85 o
   4   2  11    10859.65    11006.52    181.33 o
   5   2  11       40.16      153.35     36.34 o
   6   2  11     2914.30     2838.95     85.49 o
   7   2  11     1769.09     1798.47     73.31 o
   8   2  11      146.25      156.73     52.88 o
   9   2  11      159.83      303.36     86.29 o
  10   2  11     1431.31     1578.68    228.40 o
  11   2  11     1808.89     1836.20    134.07 o
  12   2  11     2965.86     2932.39    180.23 o
  13   2  11       92.38      208.44    154.20 o
  14   2  11      199.15      303.10    126.15 o
 -20   3  11     5484.85     4820.48    435.86 o
 -19   3  11      669.68      790.94    257.70 o
 -18   3  11      906.54     1024.00    164.67 o
 -17   3  11     1485.31     1560.64    104.75 o
 -16   3  11     2002.43     1920.55    107.22 o
 -15   3  11        5.45      -17.97     63.52 o
 -14   3  11     5541.12     5933.94    283.28 o
 -13   3  11     1565.30     1468.18    134.90 o
 -12   3  11      263.56      304.02     58.61 o
 -11   3  11     2505.35     2378.57     81.40 o
 -10   3  11      174.87       98.04     39.66 o
  -9   3  11      106.14      162.81     42.43 o
  -8   3  11      169.00      174.68     39.80 o
  -7   3  11     2956.58     2730.06    170.48 o
  -6   3  11        2.52       38.68     25.35 o
  -5   3  11      753.18      643.42     31.53 o
  -4   3  11     1301.07     1318.95     35.03 o
  -3   3  11      804.84      858.84     30.00 o
  -2   3  11     9696.83    10258.46    142.68 o
  -1   3  11      804.20      779.30     79.31 o
   0   3  11      346.04      358.44     20.00 o
   1   3  11      469.63      488.61     20.93 o
   2   3  11     6266.03     6434.37    131.18 o
   3   3  11     2021.78     1991.26     53.61 o
   4   3  11     7581.95     7567.72    150.97 o
   5   3  11       51.91        6.52     39.05 o
   6   3  11     3840.99     4786.71    154.02 o
   7   3  11     1239.81     1254.86     78.66 o
   8   3  11     8109.09     8462.45    206.76 o
   9   3  11      177.41       85.56     61.36 o
  10   3  11      848.39     1064.56    158.62 o
  11   3  11      115.12      130.49    118.62 o
  12   3  11      964.46     1180.46    120.66 o
  13   3  11     1339.19     1624.73    134.07 o
 -19   4  11     1471.90     1311.03    173.01 o
 -18   4  11     2603.20     2563.31    199.55 o
 -17   4  11       12.83       37.31     98.69 o
 -16   4  11     8911.57     9189.50    263.36 o
 -15   4  11     2437.99     2656.24    126.63 o
 -14   4  11      126.77      311.15     83.17 o
 -13   4  11      645.77      809.31    198.16 o
 -12   4  11     6490.48     6547.76    158.80 o
 -11   4  11      741.79      693.11    150.02 o
 -10   4  11     6969.53     6726.20    150.39 o
  -9   4  11     1930.82     1895.96     76.98 o
  -8   4  11      418.83      470.02     49.55 o
  -7   4  11     4182.09     4038.44    165.37 o
  -6   4  11    11899.31    11704.07    186.95 o
  -5   4  11     3860.94     3593.95     80.91 o
  -4   4  11     2374.68     2441.87     77.22 o
  -3   4  11      120.42      138.60     23.03 o
  -2   4  11     8032.54     7810.60    168.62 o
  -1   4  11     4075.87     4096.94     96.45 o
   0   4  11    16314.76    16395.81    272.92 o
   1   4  11       48.57       41.63     13.24 o
   2   4  11        5.22       28.89     30.00 o
   3   4  11     3434.84     3353.00    118.62 o
   4   4  11     9801.36    10337.24    557.73 o
   5   4  11      445.81      628.09    106.29 o
   6   4  11     6093.61     6119.70    171.71 o
   7   4  11      318.51      295.93     54.75 o
   8   4  11      250.35      255.74     72.10 o
   9   4  11      316.85      257.66     85.59 o
  10   4  11     5525.18     5668.23    215.22 o
  11   4  11      732.18      733.62    142.34 o
  12   4  11     2813.85     2715.06    166.14 o
  13   4  11       48.14       35.34    106.88 o
 -18   5  11      399.64      156.16    195.37 o
 -17   5  11     1762.23     1801.55    224.21 o
 -16   5  11      987.46     1213.27    167.92 o
 -15   5  11       45.64      204.87    159.09 o
 -14   5  11      182.62      526.54     98.02 o
 -13   5  11     2091.43     2300.48    122.51 o
 -12   5  11     1063.23     1156.99    125.13 o
 -11   5  11     2919.31     2902.70    132.11 o
 -10   5  11      294.40      218.95     64.68 o
  -9   5  11       75.53       90.84     72.53 o
  -8   5  11     4330.77     4279.03    132.13 o
  -7   5  11     7601.29     7598.85    187.89 o
  -6   5  11      517.82      599.37     86.29 o
  -5   5  11     4421.96     4423.79     98.85 o
  -4   5  11     2598.71     2562.10     96.52 o
  -3   5  11      412.71      461.19    148.85 o
  -2   5  11       28.27       15.79     54.88 o
  -1   5  11     4790.35     4679.68    113.99 o
   0   5  11     2211.28     2095.53     93.73 o
   1   5  11     1694.09     1727.69     76.05 o
   2   5  11     3156.21     3174.33     88.50 o
   3   5  11     1819.67     1832.77     75.50 o
   4   5  11     2807.41     2685.51    158.85 o
   5   5  11     2693.82     2527.20     99.43 o
   6   5  11       13.05      -21.53    113.73 o
   7   5  11       36.74      -82.85     92.56 o
   8   5  11     4820.41     4992.22    335.15 o
   9   5  11     1246.90     1470.97    149.74 o
  10   5  11     5295.12     6176.03    295.18 o
  11   5  11     1543.29     1617.25    164.55 o
  12   5  11      405.05      625.50    236.77 o
 -17   6  11     1249.01     1077.32    161.41 o
 -16   6  11      327.96      451.18    103.59 o
 -15   6  11     1745.07     1808.15    189.32 o
 -14   6  11        5.97       65.32    104.89 o
 -13   6  11      876.74      847.05    220.72 o
 -12   6  11      360.66      463.32     92.10 o
 -11   6  11     1772.23     1914.73    107.01 o
 -10   6  11     1035.61     1048.08    129.08 o
  -9   6  11     5809.08     5927.43    177.71 o
  -8   6  11       40.40      -33.32     59.20 o
  -7   6  11      429.04      410.50     65.02 o
  -6   6  11        7.42       45.48     64.05 o
  -5   6  11     5418.84     5276.60    143.53 o
  -4   6  11     1244.67     1333.76     79.20 o
  -3   6  11     4131.13     3968.88    127.15 o
  -2   6  11       82.36       21.23     45.62 o
  -1   6  11        2.36       93.81     99.54 o
   0   6  11       72.22       61.87     43.96 o
   1   6  11      321.33      386.80     90.71 o
   2   6  11      331.82      331.93     52.51 o
   3   6  11       32.12      -13.95     62.49 o
   4   6  11        1.89       84.72     54.80 o
   5   6  11      115.07      191.78     65.35 o
   6   6  11      177.31      365.08    104.43 o
   7   6  11      138.07      102.81     81.32 o
   8   6  11       13.72      -82.07    125.02 o
   9   6  11     1200.35     1403.27    160.00 o
  10   6  11       53.23      120.19    234.21 o
  11   6  11      211.12      -45.17    156.06 o
 -16   7  11      467.61      349.34    180.95 o
 -15   7  11      144.57      307.57    458.19 o
 -14   7  11       51.05     -124.49    188.62 o
 -13   7  11     6939.66     7098.10    231.38 o
 -12   7  11     1092.55     1305.01    101.60 o
 -11   7  11     5928.91     6145.39    213.97 o
 -10   7  11       41.00        5.87     93.75 o
  -9   7  11      137.86      194.49     83.12 o
  -8   7  11      514.73      693.05    163.04 o
  -7   7  11     5795.90     5552.03    167.81 o
  -6   7  11     1651.52     1903.09     96.39 o
  -5   7  11     8899.57     8830.20    212.89 o
  -4   7  11      229.35      453.40    130.48 o
  -3   7  11      422.59      468.48     74.80 o
  -2   7  11      306.84      284.03     74.43 o
  -1   7  11     4903.19     4685.41    163.27 o
   0   7  11      393.28      473.95     86.29 o
   1   7  11     2951.95     2877.38    103.78 o
   2   7  11       13.86       10.21     60.34 o
   3   7  11       25.38      172.75     83.93 o
   4   7  11      419.39      527.37     90.37 o
   5   7  11      371.07      442.31     86.84 o
   6   7  11     2184.73     2300.26    117.43 o
   7   7  11        2.28      -89.38     89.38 o
   8   7  11        0.11      148.29    176.30 o
   9   7  11      867.66      795.82    149.76 o
 -14   8  11      422.41      506.56    156.76 o
 -13   8  11       84.62      356.98    339.57 o
 -12   8  11     1786.87     2184.18    250.49 o
 -11   8  11      898.96      974.72    166.53 o
 -10   8  11      853.29     1287.46    559.13 o
  -9   8  11     5906.23     5857.90    260.49 o
  -8   8  11       13.45       89.72     73.58 o
  -7   8  11     1241.77     1369.37     91.82 o
  -6   8  11     1797.41     1721.86    391.67 o
  -5   8  11      266.73      305.30     90.78 o
  -4   8  11     1047.51     1049.57    132.34 o
  -3   8  11     5205.93     4999.86    235.84 o
  -2   8  11      886.35      933.80     65.65 o
  -1   8  11      828.91      851.11     96.52 o
   0   8  11     3208.04     3525.37    150.48 o
   1   8  11     3055.43     3199.15    180.48 o
   2   8  11       26.02      -28.96     53.73 o
   3   8  11    10080.66    10139.62    281.42 o
   4   8  11     2688.24     2801.42    249.09 o
   5   8  11       18.11      178.16     88.52 o
   6   8  11     3355.10     2992.32    197.69 o
   7   8  11     4937.55     4718.66    221.25 o
   8   8  11       17.33      -44.99    137.22 o
 -11   9  11      612.99      550.29    173.04 o
 -10   9  11      557.92      501.16    111.12 o
  -9   9  11      961.06     1085.86    186.30 o
  -8   9  11      157.21      159.12     96.39 o
  -7   9  11      235.05      354.05    119.95 o
  -6   9  11      730.06      673.62    134.82 o
  -5   9  11      845.17      803.85    125.98 o
  -4   9  11     2802.57     3229.54    312.12 o
  -3   9  11      768.60      913.43     97.92 o
  -2   9  11     1608.67     1815.51    321.43 o
  -1   9  11      253.81      302.65     94.97 o
   0   9  11     1400.84     1535.05    360.27 o
   1   9  11       42.98       -4.02    103.61 o
   2   9  11    10835.22    10865.41    370.74 o
   3   9  11      349.31      245.18    106.78 o
   4   9  11     1987.81     1848.16    156.09 o
   5   9  11       49.71      250.26    166.06 o
  -7  10  11       16.45       56.28    154.43 o
  -6  10  11     1492.10     1484.80    257.70 o
  -5  10  11        7.59        0.00     46.52 o
  -4  10  11        1.32      -18.28     90.74 o
  -3  10  11        0.35      -49.27    100.75 o
  -2  10  11     1529.24     1443.94    161.70 o
  -1  10  11       87.08      -80.02    148.25 o
   0  10  11      883.42      828.46    235.37 o
   1  10  11      285.76      -78.61    213.04 o
 -20   0  12        0.70      -41.86    167.92 o
 -18   0  12     2235.63     2471.88    196.76 o
 -16   0  12     3372.52     3329.17    196.76 o
 -14   0  12      879.43      880.09    117.22 o
 -12   0  12    19557.36    17742.24    490.75 o
 -10   0  12    14477.69    13128.76    374.92 o
  -8   0  12    11313.48    11017.38    257.70 o
  -6   0  12    37746.83    35898.02    723.79 o
  -4   0  12     2801.00     2895.64     73.50 o
  -2   0  12    18039.68    18199.50    331.20 o
   0   0  12     8422.73     8402.24    237.70 o
   2   0  12      138.66      186.07     52.10 o
   4   0  12    12152.23    12102.61    270.26 o
   6   0  12     8848.04     9901.92    285.14 o
   8   0  12      129.81      139.08    102.80 o
  10   0  12    15211.21    15646.22    562.85 o
  12   0  12     4139.57     4119.02    393.99 o
  14   0  12     4996.96     5286.11    456.32 o
 -20   1  12     2883.10     2654.86    167.88 o
 -19   1  12        3.23       86.53    155.60 o
 -18   1  12       55.53      -76.14    101.33 o
 -17   1  12      427.30      469.62    103.71 o
 -16   1  12     5053.32     5292.33    260.49 o
 -15   1  12      455.11      433.45     64.41 o
 -14   1  12     7620.34     7634.37    202.25 o
 -13   1  12     1749.44     1721.85    164.20 o
 -12   1  12      153.45       41.60     59.26 o
 -11   1  12      305.19      315.03     63.26 o
 -10   1  12     5118.16     5269.37    123.72 o
  -9   1  12     4649.98     4411.59    106.62 o
  -8   1  12    11503.76    10724.49    204.67 o
  -7   1  12     6421.66     6116.80    208.16 o
  -6   1  12        6.37       13.52     26.93 o
  -5   1  12      297.82      314.04     77.68 o
  -4   1  12     3956.60     4067.45     86.99 o
  -3   1  12     6026.91     6335.09     84.37 o
  -2   1  12     4321.68     4413.83    117.92 o
  -1   1  12    10638.29    11060.16    222.81 o
   0   1  12        0.52      -50.87     50.94 o
   1   1  12      266.69      305.17     27.32 o
   2   1  12      125.00      113.62     23.93 o
   3   1  12     1741.91     1941.21     92.33 o
   4   1  12     1378.15     1381.17     57.14 o
   5   1  12     3263.48     3204.49    142.11 o
   6   1  12      244.20      340.12     45.00 o
   7   1  12      902.05     1021.41     78.59 o
   8   1  12     1115.96     1306.24    110.94 o
   9   1  12     1766.50     1884.83    204.90 o
  10   1  12      129.12      155.57     88.92 o
  11   1  12     1725.82     1990.88    141.79 o
  12   1  12     3592.48     3339.16    190.77 o
  13   1  12      296.36      203.90    139.32 o
 -20   2  12     1549.85     1080.54    169.09 o
 -19   2  12      489.05      469.45    151.88 o
 -18   2  12     1375.30     1406.00    115.43 o
 -17   2  12      187.77      161.60    104.66 o
 -16   2  12       34.28       59.57     85.51 o
 -15   2  12     2126.68     2091.02    113.62 o
 -14   2  12     3100.40     3479.07    118.96 o
 -13   2  12       28.48       71.81     63.70 o
 -12   2  12        1.11       52.58    104.89 o
 -11   2  12      305.62      320.22     50.25 o
 -10   2  12        1.03      -22.62     74.43 o
  -9   2  12      480.25      535.45     46.09 o
  -8   2  12       72.72      161.29     39.31 o
  -7   2  12      686.23      668.73     56.75 o
  -6   2  12      976.37      871.54     36.82 o
  -5   2  12     1046.90     1019.27     39.07 o
  -4   2  12     2896.34     2830.73     72.80 o
  -3   2  12      476.44      608.05     73.96 o
  -2   2  12     1077.09     1082.05     26.88 o
  -1   2  12       22.46       15.83     20.28 o
   0   2  12     1665.54     1554.30     72.10 o
   1   2  12     1045.32     1128.73     52.56 o
   2   2  12      120.71      124.09     23.35 o
   3   2  12     2188.98     2291.71    111.17 o
   4   2  12     1876.25     2045.26    135.36 o
   5   2  12      290.09      341.01     39.88 o
   6   2  12      448.01      425.96     59.98 o
   7   2  12      498.33      540.66     73.07 o
   8   2  12      780.49      950.29    111.17 o
   9   2  12      228.71      306.23     92.87 o
  10   2  12        0.72      -93.26     93.26 o
  11   2  12        0.63      -23.58     90.98 o
  12   2  12      123.36      157.25    114.20 o
  13   2  12      316.17      271.68    191.41 o
 -20   3  12      105.76      -27.44    148.39 o
 -19   3  12     1004.55     1360.05    156.21 o
 -18   3  12       84.92      -15.73    105.88 o
 -17   3  12     1081.43     1028.70    203.74 o
 -16   3  12       62.92       80.48     72.33 o
 -15   3  12      611.14      622.71     93.40 o
 -14   3  12        8.74      -60.96     60.96 o
 -13   3  12     1507.57     1627.86     90.24 o
 -12   3  12      263.14      280.10     88.85 o
 -11   3  12       14.75      -42.59     42.59 o
 -10   3  12      831.08      760.96     59.54 o
  -9   3  12      221.85      239.10     48.16 o
  -8   3  12     1500.35     1342.13     95.59 o
  -7   3  12     3335.94     3150.55     75.65 o
  -6   3  12     2075.85     2039.81     53.42 o
  -5   3  12     2549.32     2610.22     58.47 o
  -4   3  12     1035.56     1108.58     36.91 o
  -3   3  12     3348.44     3344.39    146.06 o
  -2   3  12        4.94      176.05     55.82 o
  -1   3  12    21116.53    22056.80    513.54 o
   0   3  12      481.18      553.83     24.19 o
   1   3  12     1119.98     1085.71     65.82 o
   2   3  12     2100.08     2116.20    140.71 o
   3   3  12    15305.59    15445.98    272.58 o
   4   3  12        1.78      -20.60     43.96 o
   5   3  12    12191.38    13272.16    248.35 o
   6   3  12     1442.31     1365.25     78.54 o
   7   3  12        1.57       40.78     74.88 o
   8   3  12      110.33      -25.65     66.00 o
   9   3  12      509.45      587.01     86.72 o
  10   3  12       12.41      -48.40     90.71 o
  11   3  12     2229.00     2005.51    147.65 o
  12   3  12      499.62      529.51    111.77 o
  13   3  12      743.64      681.35    124.20 o
 -19   4  12     3231.56     3274.75    257.72 o
 -18   4  12      956.37      939.26    128.97 o
 -17   4  12      358.33      364.82     87.93 o
 -16   4  12       65.12       54.57    107.41 o
 -15   4  12     3526.51     3650.90    151.29 o
 -14   4  12      261.70      275.84     73.96 o
 -13   4  12     3714.65     3912.62    140.93 o
 -12   4  12        0.65      -11.29     73.44 o
 -11   4  12      678.63      771.01     72.59 o
 -10   4  12      459.03      404.02     66.81 o
  -9   4  12    11039.32    10885.01    256.77 o
  -8   4  12       62.84       27.69     37.21 o
  -7   4  12      106.44      120.79     36.51 o
  -6   4  12     5831.45     5716.18    109.36 o
  -5   4  12     6348.14     6657.55    143.93 o
  -4   4  12      655.09      676.63     38.50 o
  -3   4  12    13905.85    14342.78    252.58 o
  -2   4  12     5630.79     5365.58    161.80 o
  -1   4  12      553.16      528.31     79.54 o
   0   4  12     8665.56     8739.40    168.49 o
   1   4  12    10705.47    10793.21    175.05 o
   2   4  12       57.85       55.31     55.59 o
   3   4  12    12553.55    12771.66    229.79 o
   4   4  12     3506.53     3449.60    115.36 o
   5   4  12       59.11      487.97    337.48 o
   6   4  12      770.97      795.05    179.09 o
   7   4  12    11731.05    11856.62    330.50 o
   8   4  12      844.45      886.37    106.75 o
   9   4  12     8158.11     7785.96    264.36 o
  10   4  12     1625.90     1601.36    136.69 o
  11   4  12     1427.72     1141.56    129.50 o
  12   4  12      907.08      676.24    123.28 o
 -18   5  12       78.57       20.53    146.64 o
 -17   5  12     2007.09     2062.83    152.48 o
 -16   5  12     2771.77     3036.99    245.14 o
 -15   5  12     1419.98     1553.88    123.12 o
 -14   5  12     3981.56     4004.21    155.55 o
 -13   5  12      348.84      417.39     73.54 o
 -12   5  12       90.74      156.94     65.03 o
 -11   5  12     3679.62     4123.25    145.45 o
 -10   5  12     7346.85     6924.66    168.54 o
  -9   5  12        3.90      -48.59     87.92 o
  -8   5  12     4855.45     4919.03    134.80 o
  -7   5  12     3671.46     3752.39     99.95 o
  -6   5  12       31.86       21.31     37.80 o
  -5   5  12      841.23      937.23    265.14 o
  -4   5  12     4489.07     4350.68    123.90 o
  -3   5  12      751.85     1040.54    166.99 o
  -2   5  12     1014.16     1225.88    185.37 o
  -1   5  12      906.94      895.81    129.78 o
   0   5  12        1.08      -25.02     38.01 o
   1   5  12      397.58      378.93     45.76 o
   2   5  12      623.75      644.02     86.99 o
   3   5  12      145.45      184.39    106.99 o
   4   5  12        1.55      -17.44    111.17 o
   5   5  12     1075.48     1420.12     86.17 o
   6   5  12      734.37      759.79    143.74 o
   7   5  12     1855.11     2099.95    306.31 o
   8   5  12      722.07      635.62    147.79 o
   9   5  12       71.17       32.28    260.03 o
  10   5  12       42.70     -109.66    109.66 o
  11   5  12     2985.58     2889.25    224.41 o
 -17   6  12      352.86      562.67    356.78 o
 -16   6  12      187.27      224.10    105.08 o
 -15   6  12       24.19      113.85     90.19 o
 -14   6  12     2326.80     2277.61    301.19 o
 -13   6  12      926.42     1184.96    109.43 o
 -12   6  12     5511.41     6024.63    175.71 o
 -11   6  12       81.00      158.77     86.77 o
 -10   6  12      254.97      202.42     77.08 o
  -9   6  12        4.00      -77.91     77.91 o
  -8   6  12     2385.15     2178.24     82.58 o
  -7   6  12     1616.47     1710.63     94.72 o
  -6   6  12     1008.61     1088.33     86.51 o
  -5   6  12     2169.99     2252.43    116.99 o
  -4   6  12       27.70       80.68     60.24 o
  -3   6  12      155.58      239.26     64.41 o
  -2   6  12      264.75      154.63     96.06 o
  -1   6  12      298.14      237.61     39.77 o
   0   6  12      129.11       77.30     48.68 o
   1   6  12      238.59      258.82     62.03 o
   2   6  12        1.79      -15.75    127.69 o
   3   6  12     1380.32     1360.82     85.22 o
   4   6  12       39.32       81.31     69.40 o
   5   6  12       98.79       81.69    181.41 o
   6   6  12       63.49      321.77    232.35 o
   7   6  12      301.66      545.43    138.03 o
   8   6  12       80.58      101.77    116.54 o
   9   6  12      894.19      879.35    144.25 o
  10   6  12      670.41      282.56    237.70 o
 -15   7  12       85.90     -122.93    274.91 o
 -14   7  12     1041.82      851.63    116.60 o
 -13   7  12       47.13      109.37    100.00 o
 -12   7  12     1928.48     2019.26    123.12 o
 -11   7  12       65.82      142.46    102.57 o
 -10   7  12     5162.31     5167.98    304.68 o
  -9   7  12      586.78      636.34     92.91 o
  -8   7  12     1382.29     1377.68     85.70 o
  -7   7  12      352.84      402.00     71.75 o
  -6   7  12      449.98      478.80     75.77 o
  -5   7  12      240.03      241.99     66.71 o
  -4   7  12     1052.89     1039.84     79.10 o
  -3   7  12     2050.16     2305.01    124.66 o
  -2   7  12      785.38      864.73     91.88 o
  -1   7  12       18.81      -32.68     51.07 o
   0   7  12      538.42      637.86     77.91 o
   1   7  12      176.72      164.65     75.44 o
   2   7  12     3383.91     3322.08    137.71 o
   3   7  12       87.84       12.06     83.50 o
   4   7  12      176.73      215.68     77.35 o
   5   7  12        8.45       39.24     88.63 o
   6   7  12     3103.79     3189.44    350.04 o
   7   7  12     1164.36     1104.35    164.06 o
   8   7  12     1730.57     1610.74    190.72 o
   9   7  12      101.77       -6.33     45.26 o
 -13   8  12      511.91      487.18    293.52 o
 -12   8  12     3437.04     3668.42    210.27 o
 -11   8  12      148.62      149.96    130.76 o
 -10   8  12     3068.74     3080.46    157.71 o
  -9   8  12     1132.58     1220.88    106.07 o
  -8   8  12       83.46      194.22     77.76 o
  -7   8  12      230.16      147.07     96.13 o
  -6   8  12     4278.77     4639.01    170.47 o
  -5   8  12     4158.92     4265.13    162.71 o
  -4   8  12     4548.37     4643.86    170.79 o
  -3   8  12     4286.85     4980.45    280.73 o
  -2   8  12     1080.27     1397.65     96.49 o
  -1   8  12        2.77       14.95     76.66 o
   0   8  12     6272.79     6359.07    196.00 o
   1   8  12     4629.00     4862.09    279.56 o
   2   8  12       55.28       46.05    113.96 o
   3   8  12     5374.36     5389.90    187.62 o
   4   8  12     3425.66     3395.74    160.17 o
   5   8  12       28.75      153.53     98.87 o
   6   8  12       38.84      274.72    129.34 o
   7   8  12     4262.24     3960.63    305.38 o
 -11   9  12     1205.82     1027.54    244.68 o
 -10   9  12      439.65      242.77    297.47 o
  -9   9  12      256.36      191.09    136.76 o
  -8   9  12      329.97      533.90    138.70 o
  -7   9  12     1285.06     1463.76    147.42 o
  -6   9  12      297.76      248.20    109.09 o
  -5   9  12     2721.27     3046.66    199.32 o
  -4   9  12      682.37      658.25    122.18 o
  -3   9  12      312.68      425.53    106.53 o
  -2   9  12      744.00      904.80    351.43 o
  -1   9  12     7801.15     7697.47    375.92 o
   0   9  12       46.26      482.37    140.79 o
   1   9  12      656.93      589.95    222.35 o
   2   9  12      155.00      -40.58    127.27 o
   3   9  12     1926.19     2153.30    516.56 o
   4   9  12     1071.38      721.93    253.05 o
  -5  10  12     2306.34     2176.50    286.54 o
  -4  10  12      476.22      307.01    217.70 o
  -3  10  12       31.25      293.05    163.27 o
  -2  10  12      417.35       -4.65    160.02 o
 -19   0  13     2206.15     1941.12    198.16 o
 -17   0  13     1380.32     1532.71    144.20 o
 -15   0  13    23519.78    23737.73    672.63 o
 -13   0  13     8724.97     8679.94    292.12 o
 -11   0  13     3330.01     3074.73    136.29 o
  -9   0  13    20918.42    20338.32    447.49 o
  -7   0  13       93.28      120.48     55.35 o
  -5   0  13     8759.70     8565.51    176.76 o
  -3   0  13     1133.98     1195.47     52.10 o
  -1   0  13      345.36      349.34     33.03 o
   1   0  13      354.22      424.23     70.24 o
   3   0  13     4806.95     5069.81    174.90 o
   5   0  13      657.89      824.27    129.32 o
   7   0  13     9706.39     9901.92    325.61 o
   9   0  13     1607.24     1474.57    157.23 o
  11   0  13    13903.50    15475.97    933.12 o
  13   0  13     8285.89     7704.96    598.66 o
 -20   1  13      724.71      561.90    110.40 o
 -19   1  13     3787.41     3780.20    183.97 o
 -18   1  13     2422.82     2571.71    302.36 o
 -17   1  13     1074.36     1221.79    133.88 o
 -16   1  13      223.97      243.79     91.81 o
 -15   1  13     1108.29     1086.28     83.72 o
 -14   1  13     3101.37     3107.03    123.44 o
 -13   1  13     4850.25     4896.51    148.50 o
 -12   1  13      829.91      662.12    134.66 o
 -11   1  13     2236.38     2102.17     74.66 o
 -10   1  13     2228.24     2051.68     74.19 o
  -9   1  13     1177.27     1106.96     49.73 o
  -8   1  13       16.00       66.46     30.34 o
  -7   1  13    10782.01    10535.24    258.40 o
  -6   1  13        0.62       38.29     27.48 o
  -5   1  13     3378.41     3332.75     58.18 o
  -4   1  13      157.14      242.79     24.84 o
  -3   1  13     4150.15     4150.54    110.01 o
  -2   1  13        1.48       52.77     48.61 o
  -1   1  13     6332.97     6166.56    117.14 o
   0   1  13      427.49      349.72     30.42 o
   1   1  13      232.35      220.69     86.06 o
   2   1  13      815.42      778.69     61.92 o
   3   1  13     5263.13     5247.99    129.05 o
   4   1  13     2117.72     2121.86    131.41 o
   5   1  13     3190.56     3298.36    110.81 o
   6   1  13      731.24      822.17     81.40 o
   7   1  13      308.31      371.23    177.92 o
   8   1  13      599.39      570.40     80.02 o
   9   1  13     5354.01     5628.42    207.66 o
  10   1  13      465.55      574.20    289.80 o
  11   1  13     2318.01     2625.99    313.52 o
  12   1  13      390.51      388.51    152.35 o
  13   1  13      184.33      166.38    115.16 o
 -20   2  13      497.71      316.78    177.23 o
 -19   2  13      260.91      265.84     92.09 o
 -18   2  13        3.62       99.57    167.46 o
 -17   2  13     1448.29     1376.76    235.61 o
 -16   2  13     1530.36     1557.38    114.90 o
 -15   2  13      385.60      633.01     90.47 o
 -14   2  13     2510.95     2464.72    102.10 o
 -13   2  13      155.63        6.24    108.85 o
 -12   2  13      204.94      181.41     46.05 o
 -11   2  13      386.05      440.15     54.49 o
 -10   2  13     6028.41     5907.79    173.51 o
  -9   2  13     2169.58     2139.35     64.58 o
  -8   2  13     5217.70     5158.58    127.45 o
  -7   2  13      106.17       68.04     34.23 o
  -6   2  13      130.59      105.73     53.49 o
  -5   2  13       36.25       -6.84     25.82 o
  -4   2  13     2576.90     2553.56     50.97 o
  -3   2  13      970.36     1135.12     46.05 o
  -2   2  13     4634.79     4820.72     77.00 o
  -1   2  13     2137.58     2360.60    106.52 o
   0   2  13     3146.81     3083.91     78.22 o
   1   2  13      474.82      541.44     40.97 o
   2   2  13     1374.89     1472.93     46.07 o
   3   2  13       31.50       20.70    128.15 o
   4   2  13     4039.96     4094.89    116.73 o
   5   2  13      753.01      704.62     69.59 o
   6   2  13      509.73      623.84     84.77 o
   7   2  13       71.90      -25.70     60.13 o
   8   2  13      171.54       46.07     93.03 o
   9   2  13      286.72       37.48     96.05 o
  10   2  13      270.63      187.95    105.08 o
  11   2  13       94.64      246.94    100.08 o
  12   2  13      504.23      235.12    185.83 o
 -19   3  13       34.74      -78.47    248.63 o
 -18   3  13       71.47      -18.26    250.72 o
 -17   3  13     1157.84     1159.78    108.04 o
 -16   3  13     1560.38     1539.15    117.01 o
 -15   3  13      422.51      422.53     85.07 o
 -14   3  13     1022.43     1089.91     78.73 o
 -13   3  13        5.30      -41.92     74.19 o
 -12   3  13       68.88      147.02     52.12 o
 -11   3  13      283.39      205.98     83.96 o
 -10   3  13     2857.78     2987.81    108.62 o
  -9   3  13      751.73      712.85     97.92 o
  -8   3  13      160.55      182.42     91.40 o
  -7   3  13      116.53      113.92     41.20 o
  -6   3  13     5695.82     6014.34    158.62 o
  -5   3  13      684.80      758.00     49.03 o
  -4   3  13     9937.22    10266.67    255.61 o
  -3   3  13     2760.84     3682.93    296.08 o
  -2   3  13      842.75      932.89    108.15 o
  -1   3  13       48.45       13.02     83.73 o
   0   3  13     7313.71     7622.67    142.76 o
   1   3  13      346.94      438.19     55.59 o
   2   3  13     7398.88     7838.41    187.69 o
   3   3  13       42.62       66.58     38.19 o
   4   3  13       64.75      136.22     63.20 o
   5   3  13      156.12       60.38    160.25 o
   6   3  13     2183.56     2345.84    118.11 o
   7   3  13      544.57      697.76    136.99 o
   8   3  13     1102.93     1227.28     98.08 o
   9   3  13       55.73       31.95     84.00 o
  10   3  13        6.94       55.33     95.23 o
  11   3  13        0.07     -103.04    103.04 o
  12   3  13      608.58      444.08    123.43 o
 -19   4  13      242.54      174.53    176.30 o
 -18   4  13     2239.21     2403.81    221.88 o
 -17   4  13      258.52      360.11    118.32 o
 -16   4  13     2462.09     2500.51    135.70 o
 -15   4  13      140.41      118.11     91.63 o
 -14   4  13     1387.39     1333.32    110.98 o
 -13   4  13     1353.57     1506.26    106.16 o
 -12   4  13     3363.24     3399.02    131.27 o
 -11   4  13        4.01      -75.70    132.34 o
 -10   4  13      609.62      510.47     67.07 o
  -9   4  13     4371.29     4643.21    137.54 o
  -8   4  13     8562.90     8555.64    177.27 o
  -7   4  13     4546.90     4398.35    101.94 o
  -6   4  13    10931.73    10743.83    491.91 o
  -5   4  13       98.09      278.94     55.48 o
  -4   4  13       28.18       62.00     33.74 o
  -3   4  13      756.38      780.76    115.59 o
  -2   4  13    25029.87    25134.89    603.78 o
  -1   4  13       18.32       56.56     44.19 o
   0   4  13     6517.63     6681.61    118.41 o
   1   4  13       54.06      -48.84     48.84 o
   2   4  13      157.08      140.93     32.56 o
   3   4  13      833.50      894.53     53.62 o
   4   4  13    16894.79    17204.71    483.30 o
   5   4  13      266.46      321.07     77.06 o
   6   4  13     5184.38     5476.00    233.98 o
   7   4  13       52.33      110.15     62.37 o
   8   4  13     1250.35     1257.65    147.46 o
   9   4  13       91.86      401.70    101.66 o
  10   4  13     6233.85     5756.92    264.90 o
  11   4  13      404.00      342.90    385.85 o
 -18   5  13        2.94       59.52    167.65 o
 -17   5  13     1172.03     1267.27    123.49 o
 -16   5  13     1924.86     2221.38    321.89 o
 -15   5  13      103.50       18.72     44.40 o
 -14   5  13      201.91      233.49     82.41 o
 -13   5  13     3543.85     3619.22    143.62 o
 -12   5  13     2812.21     2954.12    130.74 o
 -11   5  13     3082.44     3186.02    119.38 o
 -10   5  13     8130.65     8361.15    595.64 o
  -9   5  13       19.74      -46.52     52.43 o
  -8   5  13       29.87       15.62     40.61 o
  -7   5  13     4109.10     3829.49     98.35 o
  -6   5  13     7999.50     8184.52    157.04 o
  -5   5  13     1265.86     1446.79     96.98 o
  -4   5  13     3647.29     3510.91    110.34 o
  -3   5  13      671.71      843.88     93.73 o
  -2   5  13      201.56      300.04     53.69 o
  -1   5  13     2348.33     2108.57     91.65 o
   0   5  13     2455.79     2309.29    105.13 o
   1   5  13      325.54      385.70     58.27 o
   2   5  13     5353.73     5536.98    182.58 o
   3   5  13     2141.21     2304.94    223.28 o
   4   5  13     3109.06     3242.33    251.42 o
   5   5  13     1555.91     1779.97    292.35 o
   6   5  13     1689.99     1572.11    176.93 o
   7   5  13      133.04      -88.71    128.15 o
   8   5  13     6326.53     6383.27    307.82 o
   9   5  13     2473.39     2315.11    385.15 o
  10   5  13      300.52       78.92    237.23 o
 -17   6  13     1830.83     1376.99    224.44 o
 -16   6  13       70.34       -2.24    116.54 o
 -15   6  13     5450.57     5678.92    207.03 o
 -14   6  13        9.22       49.03    164.44 o
 -13   6  13      103.79      130.04    218.86 o
 -12   6  13       63.02      118.80     77.41 o
 -11   6  13     4608.32     4916.65    175.30 o
 -10   6  13     1484.73     1400.87     95.33 o
  -9   6  13      481.48      458.88     64.62 o
  -8   6  13       30.00       82.75     76.91 o
  -7   6  13     2891.61     2551.49    222.12 o
  -6   6  13      599.63      751.41     80.61 o
  -5   6  13       80.63      -69.77     69.77 o
  -4   6  13      518.87      507.84     63.75 o
  -3   6  13       64.05       34.19     61.58 o
  -2   6  13       66.10       36.82     71.87 o
  -1   6  13       36.29       38.21     48.05 o
   0   6  13        0.11      -56.72     56.72 o
   1   6  13      639.09      704.09     80.80 o
   2   6  13      308.02      396.74     64.37 o
   3   6  13      117.36      147.25     88.61 o
   4   6  13        3.45       -7.94    221.18 o
   5   6  13      404.55      483.05    152.28 o
   6   6  13      581.46      945.06    156.07 o
   7   6  13     1898.05     1832.08    243.28 o
   8   6  13        1.31      -87.22    125.28 o
   9   6  13       49.55       82.98    134.91 o
 -15   7  13      107.66       22.53    109.95 o
 -14   7  13      143.80      144.87    104.44 o
 -13   7  13     2887.48     3385.57    211.27 o
 -12   7  13      579.64      664.29    123.27 o
 -11   7  13     2847.11     3041.28    148.75 o
 -10   7  13     1674.91     1848.70    148.62 o
  -9   7  13       24.83      -98.33    127.45 o
  -8   7  13      111.88       45.87     66.27 o
  -7   7  13      630.67      464.42    100.01 o
  -6   7  13     1105.21     1010.97     99.91 o
  -5   7  13     2435.45     2442.86    268.63 o
  -4   7  13      287.31      280.07     79.31 o
  -3   7  13        2.48      -40.61     67.22 o
  -2   7  13      140.81      146.86     69.07 o
  -1   7  13     3129.84     3285.59    135.10 o
   0   7  13       69.63      -65.05     65.05 o
   1   7  13       15.32       41.95     75.97 o
   2   7  13      127.67      174.52     76.75 o
   3   7  13     2516.54     2527.55    135.59 o
   4   7  13      175.19      333.70    115.28 o
   5   7  13      196.88        4.80    127.14 o
   6   7  13       81.30      104.52    241.65 o
   7   7  13     1949.39     1484.48    272.59 o
   8   7  13      466.16      378.42    166.49 o
 -13   8  13       66.68       18.61    189.79 o
 -12   8  13     1872.38     1831.81    166.94 o
 -11   8  13     1638.15     1930.17    145.41 o
 -10   8  13      821.10      846.51    142.57 o
  -9   8  13     6663.52     6295.13    623.78 o
  -8   8  13     1398.58     1541.82    184.20 o
  -7   8  13      693.40      567.17    107.46 o
  -6   8  13     4204.07     4071.57    152.50 o
  -5   8  13     4514.59     4581.10    315.38 o
  -4   8  13        2.84      132.42     81.57 o
  -3   8  13     6223.98     6229.64    191.30 o
  -2   8  13     5403.72     5476.99    221.88 o
  -1   8  13      184.37      283.03     98.77 o
   0   8  13     3374.76     3413.16    150.85 o
   1   8  13     9437.51     9599.37    282.91 o
   2   8  13      302.78      338.65    112.44 o
   3   8  13     1875.81     1897.46    159.14 o
   4   8  13     2599.56     2368.13    171.70 o
   5   8  13     3124.47     3083.63    236.11 o
   6   8  13     1545.26     1488.04    211.88 o
 -10   9  13     1825.34     2100.68    300.03 o
  -9   9  13       10.46     -205.27    720.54 o
  -8   9  13      879.68      703.58    142.38 o
  -7   9  13      559.17      412.79    124.22 o
  -6   9  13     2958.48     2875.58    189.06 o
  -5   9  13      126.09      149.86    134.65 o
  -4   9  13    13059.39    13402.41    441.00 o
  -3   9  13      285.63      885.46    742.40 o
  -2   9  13      499.18      285.27    101.37 o
  -1   9  13      109.58     -156.29    156.29 o
   0   9  13     5816.01     5400.19    238.00 o
   1   9  13        0.61     -121.58    121.58 o
   2   9  13     5584.25     5113.46    266.68 o
   3   9  13      111.85      276.73    172.95 o
 -20   0  14     2882.02     1965.31    247.93 o
 -18   0  14     9636.74     9618.64    441.44 o
 -16   0  14       23.19      -83.73     93.50 o
 -14   0  14    11034.36    11908.17    416.79 o
 -12   0  14     7151.53     6980.23    205.14 o
 -10   0  14        5.37      -13.95     56.28 o
  -8   0  14    12391.42    12072.37    269.79 o
  -6   0  14     5068.35     4726.52    112.57 o
  -4   0  14       60.86      -33.03     42.33 o
  -2   0  14    17901.43    18718.15    335.85 o
   0   0  14    11100.27    11612.33    323.29 o
   2   0  14     5234.41     5167.49    176.30 o
   4   0  14    19854.97    20513.68    566.57 o
   6   0  14      355.58      261.42    112.57 o
   8   0  14    10344.79     9780.05    526.10 o
  10   0  14    15151.85    15391.31    896.83 o
  12   0  14        3.27      506.56    233.51 o
 -20   1  14     1917.67     1697.41    255.84 o
 -19   1  14       33.38      181.27    115.29 o
 -18   1  14      361.97      418.42     96.12 o
 -17   1  14      231.69      137.45    102.34 o
 -16   1  14     6953.28     6918.23    259.85 o
 -15   1  14      263.25      265.41     70.13 o
 -14   1  14     3188.78     3169.08    126.75 o
 -13   1  14       63.28      154.98     76.52 o
 -12   1  14      714.72      641.84     60.24 o
 -11   1  14      770.12      658.33     55.12 o
 -10   1  14     6496.49     6381.21    146.99 o
  -9   1  14      975.03     1032.54     46.09 o
  -8   1  14      812.72      890.05     47.93 o
  -7   1  14       67.00       53.43     29.17 o
  -6   1  14      685.55      691.09     56.05 o
  -5   1  14     1582.43     1481.71     65.36 o
  -4   1  14     1556.53     1771.29     37.23 o
  -3   1  14       42.07       90.62     28.84 o
  -2   1  14     1962.65     1922.72     55.27 o
  -1   1  14     3644.05     3598.00    105.82 o
   0   1  14     2178.77     2275.32    119.08 o
   1   1  14     5972.70     5845.33    260.96 o
   2   1  14      614.44      651.71     62.56 o
   3   1  14     2949.90     2933.10     98.87 o
   4   1  14     2122.25     1954.35    197.69 o
   5   1  14     7085.27     7179.25    179.12 o
   6   1  14     5022.66     5387.14    308.17 o
   7   1  14      536.09      603.05     97.31 o
   8   1  14      407.54      506.07     81.73 o
   9   1  14      894.78     1037.21    110.38 o
  10   1  14     2846.00     2666.07    208.86 o
  11   1  14      482.89      595.47    152.89 o
  12   1  14     3844.29     3847.88    303.98 o
 -20   2  14     2460.96     2458.39    317.71 o
 -19   2  14      136.06      -19.39    122.38 o
 -18   2  14      263.68      398.63    112.47 o
 -17   2  14      390.26      428.21     90.72 o
 -16   2  14      151.29      136.10     72.53 o
 -15   2  14      876.35      994.90     87.94 o
 -14   2  14      121.86       41.10     63.44 o
 -13   2  14      145.20      121.16     64.92 o
 -12   2  14       22.01      -52.57     52.57 o
 -11   2  14     2284.80     2328.43    198.16 o
 -10   2  14       13.99        2.54     39.47 o
  -9   2  14      180.10      229.69     33.90 o
  -8   2  14      588.53      570.24     41.41 o
  -7   2  14     2532.87     2533.71     65.37 o
  -6   2  14     1187.25     1253.13     49.85 o
  -5   2  14      940.56     1043.53     74.43 o
  -4   2  14      582.53      758.50     84.19 o
  -3   2  14      116.63      189.89     28.83 o
  -2   2  14     2281.96     2320.49    125.59 o
  -1   2  14      768.60      815.56     49.59 o
   0   2  14     2620.09     2512.77     75.36 o
   1   2  14      758.32      762.98     72.33 o
   2   2  14     1801.80     1720.56     82.16 o
   3   2  14        4.42      -56.69     56.69 o
   4   2  14       77.30       54.87     68.15 o
   5   2  14      475.86      609.50    278.63 o
   6   2  14     1203.15     1207.69    101.19 o
   7   2  14       12.40      -72.28     72.28 o
   8   2  14      151.18      217.84     92.58 o
   9   2  14      153.53      193.46    140.01 o
  10   2  14      118.64      128.62    113.25 o
  11   2  14      297.69      270.60    470.28 o
  12   2  14      117.94      267.49    288.17 o
 -19   3  14      518.40      446.60    153.07 o
 -18   3  14       92.62       74.42    109.55 o
 -17   3  14      216.72      175.80    113.11 o
 -16   3  14      101.03      146.69    118.62 o
 -15   3  14     2967.38     3150.44    139.58 o
 -14   3  14       52.09       16.04     90.62 o
 -13   3  14     2034.50     1977.08    106.90 o
 -12   3  14      197.72      239.21     97.45 o
 -11   3  14       39.89      111.64     60.58 o
 -10   3  14      156.22      176.64     40.45 o
  -9   3  14     5604.28     5532.67    136.99 o
  -8   3  14       22.55      -17.61     34.61 o
  -7   3  14    12232.42    12224.69    286.54 o
  -6   3  14       54.56        6.08     41.05 o
  -5   3  14      720.80      632.56     49.77 o
  -4   3  14      112.23      166.06     37.45 o
  -3   3  14    15778.18    16202.75    372.36 o
  -2   3  14      959.16     1281.93     98.07 o
  -1   3  14    15712.66    16060.28    311.52 o
   0   3  14      236.13      261.74     88.15 o
   1   3  14        1.30       88.30     49.21 o
   2   3  14      888.24      981.01     76.75 o
   3   3  14     4699.83     4647.19    147.92 o
   4   3  14      760.20      871.39     80.25 o
   5   3  14     2030.34     1973.94    199.55 o
   6   3  14        1.10        9.40     95.13 o
   7   3  14       63.52      124.72     74.74 o
   8   3  14      953.58     1017.80    104.49 o
   9   3  14      782.93      782.68    118.90 o
  10   3  14      256.20      413.43    189.79 o
  11   3  14     1592.02     1343.68    146.73 o
 -18   4  14      234.87      148.21    102.21 o
 -17   4  14     1028.64     1324.52    145.35 o
 -16   4  14       37.37      124.14    106.93 o
 -15   4  14     4148.93     4585.48    170.48 o
 -14   4  14      330.69      303.59     79.78 o
 -13   4  14      472.66      603.02    144.20 o
 -12   4  14     1316.46     1529.01    105.37 o
 -11   4  14     8979.42     8999.37    245.84 o
 -10   4  14       48.33       61.88     66.57 o
  -9   4  14     7690.76     7944.48    181.88 o
  -8   4  14     2387.23     2470.15     80.00 o
  -7   4  14     2563.85     2499.55    101.41 o
  -6   4  14     4291.20     4201.94    106.75 o
  -5   4  14    15054.14    15346.09    631.23 o
  -3   4  14     6215.10     6533.31    306.54 o
  -2   4  14     6409.96     6764.82    417.02 o
  -1   4  14     2601.86     2544.87     83.96 o
   0   4  14        9.39      -34.91     48.61 o
   1   4  14    10134.22    10334.88    225.45 o
   2   4  14     3469.75     3338.27    228.63 o
   3   4  14     6465.00     6358.86    187.42 o
   4   4  14     1900.88     1820.92    100.39 o
   5   4  14     2145.73     2146.56    104.73 o
   6   4  14      183.44      225.38     66.86 o
   7   4  14     6205.53     6045.51    300.50 o
   8   4  14       33.14       -2.79    234.44 o
   9   4  14      459.55      526.11    173.33 o
  10   4  14      628.35      882.85    196.97 o
  11   4  14     2314.76     1808.56    242.02 o
 -17   5  14     1116.26     1388.46    123.70 o
 -16   5  14     1931.68     1913.20    478.89 o
 -15   5  14     1897.29     1948.08    134.34 o
 -14   5  14     1946.65     2233.97    139.14 o
 -13   5  14     1709.11     1656.47    125.34 o
 -12   5  14      481.59      491.13    156.76 o
 -11   5  14      223.18      343.56     80.00 o
 -10   5  14      939.38      904.56     67.01 o
  -9   5  14     4145.77     4159.58    119.88 o
  -8   5  14      915.81      892.67     61.16 o
  -7   5  14     1110.82     1031.87     89.78 o
  -6   5  14       14.40        9.80     66.84 o
  -5   5  14      247.43      247.69    113.27 o
  -4   5  14        8.12      119.81     52.26 o
  -3   5  14     1277.07     1269.79     77.40 o
  -2   5  14      949.65      963.76     72.84 o
  -1   5  14     1425.00     1495.50    107.44 o
   0   5  14      515.42      621.67    213.74 o
   1   5  14      144.86      158.61    218.39 o
   2   5  14      470.71      343.31     93.08 o
   3   5  14     2935.46     2919.13    263.51 o
   4   5  14      387.77      712.84    323.29 o
   5   5  14      789.07      834.26    157.01 o
   6   5  14     2514.71     2286.78    172.50 o
   7   5  14     1184.31     1365.55    160.07 o
   8   5  14     1340.36     1101.15    153.28 o
   9   5  14     2140.15     2259.29    359.11 o
  10   5  14     1112.33      926.75    152.78 o
 -16   6  14      120.98     -109.55    172.11 o
 -15   6  14        0.39      -25.64    107.40 o
 -14   6  14     5521.92     5867.04    217.11 o
 -13   6  14      675.92      648.75    107.87 o
 -12   6  14      537.12      579.04    108.16 o
 -11   6  14      695.93      615.68     98.08 o
 -10   6  14      244.89      236.30     57.24 o
  -9   6  14      231.33      117.68     72.31 o
  -8   6  14        7.89       33.08     79.94 o
  -7   6  14     1755.12     1838.06    110.87 o
  -6   6  14      217.56      266.91     95.82 o
  -5   6  14     1553.17     1612.62    101.20 o
  -4   6  14        1.84       52.97    100.48 o
  -3   6  14       34.55      -40.96     61.56 o
  -2   6  14       36.08       76.16     63.93 o
  -1   6  14     2085.88     2161.48    179.79 o
   0   6  14       73.69      143.30    137.22 o
   1   6  14      621.77      537.52    174.44 o
   2   6  14      707.52      651.87    115.95 o
   3   6  14      164.39       87.51    221.18 o
   4   6  14     1435.10     1275.70    334.68 o
   5   6  14        8.60      193.32    108.54 o
   6   6  14      417.62      425.60    133.33 o
   7   6  14      222.18      284.74    138.84 o
   8   6  14     3334.73     3099.33    340.73 o
 -15   7  14     1774.65     1713.87    244.21 o
 -14   7  14      940.68      846.53    122.72 o
 -13   7  14      966.76     1193.49    249.09 o
 -12   7  14     1657.83     1618.12    119.52 o
 -11   7  14     1282.02     1342.72    134.25 o
 -10   7  14     4313.10     4356.44    438.88 o
  -9   7  14     2663.34     3002.76    146.72 o
  -8   7  14      169.22      241.49    237.23 o
  -7   7  14      121.50      283.91     85.19 o
  -6   7  14     2359.58     2561.26    130.89 o
  -5   7  14     1049.77     1152.87    104.58 o
  -4   7  14     3460.75     3957.14    156.23 o
  -3   7  14       17.26      173.61    187.93 o
  -2   7  14      259.07      382.42     85.70 o
  -1   7  14     1171.46     1182.02    100.14 o
   0   7  14     1754.54     2081.05    165.83 o
   1   7  14        0.63       34.18     90.44 o
   2   7  14      877.04      754.94    179.09 o
   3   7  14      791.93     1081.67    217.46 o
   4   7  14      354.68      235.14    160.11 o
   5   7  14     1082.57      903.80    283.98 o
   6   7  14     3281.26     3272.77    261.98 o
   7   7  14       20.40      196.99    185.32 o
 -12   8  14     2481.49     2851.91    225.60 o
 -11   8  14     2568.49     2269.42    152.20 o
 -10   8  14     2478.23     2612.58    238.86 o
  -9   8  14     1198.62     1106.19    227.23 o
  -8   8  14     1533.68     1762.37    126.81 o
  -7   8  14     1350.56     1468.02    258.17 o
  -6   8  14     1928.23     2091.45    123.39 o
  -5   8  14     8430.79     8711.31    295.34 o
  -4   8  14        2.05      485.04    116.59 o
  -3   8  14     1690.78     1698.21    134.41 o
  -2   8  14     2143.09     2226.51    164.18 o
  -1   8  14     1798.94     1927.51    156.27 o
   0   8  14        4.78     -126.73    283.05 o
   1   8  14     4784.38     4858.81    245.84 o
   2   8  14     2563.51     2307.35    184.15 o
   3   8  14      593.07      557.46    186.31 o
   4   8  14     1114.17     1140.98    197.66 o
   5   8  14      635.57      559.13    186.71 o
  -9   9  14      184.19      250.26    209.32 o
  -8   9  14      594.81      264.48    211.18 o
  -7   9  14     3865.76     3948.17    230.90 o
  -6   9  14     2582.61     2689.06    188.34 o
  -5   9  14      370.33      632.66    260.49 o
  -4   9  14      533.89      463.13    129.29 o
  -3   9  14     4909.70     4806.33    569.82 o
  -2   9  14      992.86     1184.71    221.65 o
  -1   9  14     2223.37     2053.54    283.98 o
   0   9  14      680.44      821.57    131.07 o
   1   9  14       77.49      274.29    132.65 o
 -19   0  15      368.95      162.81    149.78 o
 -17   0  15     2823.13     2672.83    204.67 o
 -15   0  15     3526.87     3577.57    220.49 o
 -13   0  15       61.21       88.38     79.54 o
 -11   0  15     2062.85     2020.20    116.29 o
  -9   0  15      628.66      576.34     68.84 o
  -7   0  15        1.29       56.28     37.68 o
  -5   0  15       76.06      -18.61     46.52 o
  -3   0  15      546.40      573.08     52.10 o
  -1   0  15    11649.27    11597.44    337.71 o
   1   0  15     6139.08     6832.78    225.60 o
   3   0  15      629.59      534.47     97.68 o
   5   0  15    18228.92    19074.47    565.17 o
   7   0  15     3912.01     3569.66    268.86 o
   9   0  15     3259.82     3676.18    322.36 o
  11   0  15     9165.59     9766.56    620.06 o
 -20   1  15       35.39      116.29    167.46 o
 -19   1  15     5254.04     4896.52    209.19 o
 -18   1  15       50.19       -7.17    132.11 o
 -17   1  15      283.64      170.73     80.51 o
 -16   1  15       28.57       85.85    128.15 o
 -15   1  15     6887.16     7133.51    174.36 o
 -14   1  15       17.05       64.83     52.62 o
 -13   1  15     2644.26     2607.90     93.05 o
 -12   1  15       57.86      189.96     47.94 o
 -11   1  15      278.01      274.94     45.90 o
 -10   1  15        0.27        6.97     72.33 o
  -9   1  15     5307.17     5366.47    105.36 o
  -8   1  15      485.99      489.31     44.15 o
  -7   1  15     1339.54     1365.50     97.68 o
  -6   1  15      158.34       80.42     27.81 o
  -5   1  15     1389.08     1389.11     76.05 o
  -4   1  15     2190.08     2107.65    100.48 o
  -3   1  15    12258.74    12537.11    230.54 o
  -2   1  15     1621.89     2001.34     86.88 o
  -1   1  15      850.05      881.61     48.68 o
   0   1  15      148.38      116.93     60.24 o
   1   1  15     4006.48     4154.83    117.78 o
   2   1  15     1855.17     1847.62     85.04 o
   3   1  15     8141.63     8061.97    190.44 o
   4   1  15       36.60       59.69     75.02 o
   5   1  15        1.26       37.92     62.56 o
   6   1  15     1312.68     1517.37    257.00 o
   7   1  15     2450.82     2816.65    131.19 o
   8   1  15      205.69       71.52    128.38 o
   9   1  15     3432.75     3379.17    234.48 o
  10   1  15      229.57      319.52    137.92 o
  11   1  15      455.03      442.62    159.60 o
 -19   2  15        0.89      -23.56     96.89 o
 -18   2  15       18.44      -23.36    112.00 o
 -17   2  15      137.49      267.15    101.77 o
 -16   2  15     3818.05     4104.77    416.09 o
 -15   2  15     1421.88     1472.18     92.19 o
 -14   2  15     3227.21     3151.02    106.62 o
 -13   2  15        4.64        1.83     49.02 o
 -12   2  15      227.24      222.79    116.76 o
 -11   2  15     2013.30     2140.85     85.12 o
 -10   2  15     3152.78     3344.05    318.17 o
  -9   2  15     2215.82     2364.93     70.38 o
  -8   2  15    13600.06    13619.28    270.73 o
  -7   2  15     2842.43     2896.61    117.45 o
  -6   2  15     1128.01     1150.29     47.31 o
  -5   2  15     4045.02     4185.00     87.32 o
  -4   2  15     2782.08     3360.34     93.08 o
  -3   2  15     1580.43     1799.49    145.60 o
  -2   2  15    10692.43    10827.06    197.58 o
  -1   2  15     1522.17     1514.13     61.68 o
   0   2  15      814.90      869.04    124.20 o
   1   2  15        1.69        9.75    120.71 o
   2   2  15      137.37      113.12     66.90 o
   3   2  15      464.93      495.86    193.04 o
   4   2  15     1938.50     1780.77    121.64 o
   5   2  15      883.36      812.85    168.85 o
   6   2  15      574.73      593.03    104.66 o
   7   2  15      977.99     1067.05    107.17 o
   8   2  15        1.71      175.42    104.12 o
   9   2  15      552.36      601.93    192.81 o
  10   2  15      683.29      619.76    127.19 o
  11   2  15      590.09      508.33    145.13 o
 -19   3  15      134.26      171.16    136.53 o
 -18   3  15      266.56      183.51    153.74 o
 -17   3  15      333.67      434.35    132.11 o
 -16   3  15     1488.95     1487.28    135.22 o
 -15   3  15     3222.58     3509.50    149.33 o
 -14   3  15      126.90       53.89     77.01 o
 -13   3  15      237.95      174.03     91.52 o
 -12   3  15     2835.82     2912.55    209.09 o
 -11   3  15     2214.20     2215.34    101.87 o
 -10   3  15    12190.47    12567.54    242.38 o
  -9   3  15     1948.79     1825.20     80.11 o
  -8   3  15      297.99      244.69     49.81 o
  -7   3  15      324.14      385.83     46.79 o
  -6   3  15    11943.69    12452.84    226.76 o
  -5   3  15     2386.07     3046.39    152.57 o
  -4   3  15     1770.11     2053.39    152.34 o
  -3   3  15     1493.03     1627.18     75.29 o
  -2   3  15     5033.23     5066.13    133.83 o
  -1   3  15      424.42      478.47     52.26 o
   0   3  15     2810.58     2852.34    100.27 o
   1   3  15     1546.15     1688.45    115.13 o
   2   3  15      137.16      223.87    153.74 o
   3   3  15      361.27      396.97     94.89 o
   4   3  15      177.54      149.33     69.31 o
   5   3  15      587.38      546.12     83.54 o
   6   3  15      153.86      209.93     70.63 o
   7   3  15      115.73       54.57     80.48 o
   8   3  15       46.12     -102.03    125.83 o
   9   3  15      733.27      681.77    237.47 o
  10   3  15     1331.61     1204.13    145.30 o
 -18   4  15      654.33      537.17    122.86 o
 -17   4  15       34.65       94.34     92.70 o
 -16   4  15      375.91      279.90    111.33 o
 -15   4  15     1163.87     1335.24    135.13 o
 -14   4  15     4767.36     5464.44    210.95 o
 -13   4  15      903.89      923.24    124.66 o
 -12   4  15      301.28      296.66     76.00 o
 -11   4  15       28.83       35.14     56.82 o
 -10   4  15     1413.59     1484.50     83.41 o
  -9   4  15      323.13      346.09     55.21 o
  -8   4  15     4543.94     4835.98    126.25 o
  -7   4  15      706.49      755.92     93.96 o
  -6   4  15     3275.85     3247.65    153.97 o
  -5   4  15      900.60      972.16     65.12 o
  -4   4  15     1874.34     1928.13    178.16 o
  -3   4  15      529.07      630.90     49.30 o
  -2   4  15     8925.53     8903.19    203.46 o
  -1   4  15     1259.84     1390.07     92.74 o
   0   4  15     2043.36     2218.15    111.52 o
   1   4  15      101.97      155.67     79.10 o
   2   4  15     2578.90     2551.15    264.91 o
   3   4  15     2355.62     2602.22    301.66 o
   4   4  15     4583.40     4677.02    237.11 o
   5   4  15     1060.36     1230.01    139.40 o
   6   4  15       13.32       90.06    144.74 o
   7   4  15      133.18      285.06    163.77 o
   8   4  15     2749.94     2931.73    226.41 o
   9   4  15       20.62      228.55    150.63 o
  10   4  15      971.06      944.62    183.96 o
 -17   5  15        2.62      -15.62    140.63 o
 -16   5  15     3673.32     3869.00    179.92 o
 -15   5  15      312.85      219.80    150.95 o
 -14   5  15     1487.63     1507.04    115.44 o
 -13   5  15     1128.91     1107.02     93.32 o
 -12   5  15    10623.37    11159.92    525.87 o
 -11   5  15      222.62       83.46    116.06 o
 -10   5  15     2502.30     2591.79     96.29 o
  -9   5  15      457.51      429.50     67.05 o
  -8   5  15     2407.31     2369.05     90.51 o
  -7   5  15      578.76      644.83     78.68 o
  -6   5  15     5085.01     5344.93    161.63 o
  -5   5  15      460.63      660.61     78.08 o
  -4   5  15     5691.67     6092.41    196.53 o
  -3   5  15     1081.44     1406.13    275.84 o
  -2   5  15        3.26      -23.65     69.54 o
  -1   5  15     1968.36     2039.08    118.34 o
   0   5  15     6407.85     6482.08    219.19 o
   1   5  15      498.95      484.25     91.87 o
   2   5  15     3362.10     3410.80    191.27 o
   3   5  15     2218.31     2556.17    199.75 o
   4   5  15     2251.48     2307.71    333.99 o
   5   5  15     2005.46     1699.97    151.11 o
   6   5  15     3366.80     3431.39    427.95 o
   7   5  15       40.64     -162.11    162.11 o
   8   5  15       10.87     -170.44    170.44 o
   9   5  15     2471.74     2554.87    255.08 o
 -16   6  15        3.74       83.96    171.00 o
 -15   6  15     1915.67     2070.91    155.53 o
 -14   6  15      328.26      310.65    149.32 o
 -13   6  15      288.89      265.74    108.87 o
 -12   6  15       11.26      161.87    155.83 o
 -11   6  15      978.38     1003.77    111.17 o
 -10   6  15       34.84      157.67    120.71 o
  -9   6  15      122.30       41.39     73.38 o
  -8   6  15      114.32      141.38    235.14 o
  -7   6  15      243.29      516.18     92.31 o
  -6   6  15      243.53      296.20     86.19 o
  -5   6  15      966.87     1045.36    129.08 o
  -4   6  15        4.10      141.06    102.43 o
  -3   6  15       85.19       46.33    104.89 o
  -2   6  15      210.79      166.72     78.26 o
  -1   6  15     1555.48     1610.78    207.46 o
   0   6  15      193.97      178.40    141.87 o
   1   6  15     3472.60     3279.82    168.98 o
   2   6  15      236.72      466.06    117.05 o
   3   6  15        5.90       26.25    101.33 o
   4   6  15        9.99      -11.88    265.84 o
   5   6  15     3944.53     4224.22    268.38 o
   6   6  15      952.38      746.52    182.83 o
   7   6  15     1851.91     1700.18    232.05 o
 -14   7  15      434.60      332.15    100.64 o
 -13   7  15      824.95      742.60    113.10 o
 -12   7  15     1908.38     1866.18    128.41 o
 -11   7  15     1200.90     1394.44    233.98 o
 -10   7  15       59.91       53.38     98.18 o
  -9   7  15        2.75      -43.57     96.60 o
  -8   7  15     1578.84     1708.12    142.11 o
  -7   7  15      575.10      638.84    133.04 o
  -6   7  15     1029.29     1060.74    114.89 o
  -5   7  15      121.75      249.53    199.79 o
  -4   7  15        0.37       -4.96    157.69 o
  -3   7  15      684.31      690.51    117.22 o
  -2   7  15       27.83        1.20    116.59 o
  -1   7  15       74.38       61.82    188.86 o
   0   7  15     1069.83     1088.80    209.79 o
   1   7  15     1371.40     1522.21    214.44 o
   2   7  15      257.64      480.93    141.26 o
   3   7  15     3289.55     3404.96    298.63 o
   4   7  15     1790.92     1868.68    181.34 o
   5   7  15       87.13      297.24    164.20 o
   6   7  15      317.72      352.31    131.17 o
 -12   8  15      394.30      -64.66    189.79 o
 -11   8  15     3542.42     3140.67    327.47 o
 -10   8  15      667.74      572.59    119.31 o
  -9   8  15     1733.53     1532.61    181.18 o
  -8   8  15     3345.99     3488.91    170.49 o
  -7   8  15     3322.16     3568.14    171.70 o
  -6   8  15     1216.44     1364.37    152.43 o
  -5   8  15     3268.77     3560.51    217.03 o
  -4   8  15     1105.47     1245.90    144.49 o
  -3   8  15      310.10      222.41    176.99 o
  -2   8  15     2679.94     2722.39    262.35 o
  -1   8  15     2478.51     2395.31    407.25 o
   0   8  15      415.63      460.98    106.78 o
   1   8  15      846.52     1167.55    119.79 o
   2   8  15     1379.17      860.80    147.90 o
   3   8  15      151.19      138.30    129.74 o
  -7   9  15        1.32     -194.44    194.44 o
  -6   9  15     6507.72     6443.90    503.77 o
  -5   9  15      151.60       58.50    185.40 o
  -4   9  15     4931.66     4116.88    239.35 o
  -3   9  15     1439.27     1417.21    179.13 o
  -2   9  15       14.67      -90.10    225.37 o
  -1   9  15        6.89       43.32    131.30 o
 -18   0  16      290.30      367.48    154.43 o
 -16   0  16     3307.18     3173.81    176.76 o
 -14   0  16     2967.03     3104.96    152.11 o
 -12   0  16     1100.58      967.07     84.66 o
 -10   0  16     2308.86     2119.28    100.48 o
  -8   0  16      477.44      747.98     59.54 o
  -6   0  16       45.10      107.45     60.94 o
  -4   0  16     3319.10     3472.44    112.57 o
  -2   0  16    13362.17    13617.64    366.08 o
   0   0  16       15.36       18.61     55.82 o
   2   0  16    10185.25    10620.13    337.24 o
   4   0  16     4499.11     4233.45    186.53 o
   6   0  16     1259.02     1153.60    185.13 o
   8   0  16     2038.95     1881.58    248.40 o
  10   0  16     1998.06     2007.64    226.07 o
 -19   1  16        3.79      -85.91     98.67 o
 -18   1  16      254.76      115.72    101.87 o
 -17   1  16       24.25      156.14     91.98 o
 -16   1  16     2885.57     2969.23    287.47 o
 -15   1  16      837.66      891.73     93.73 o
 -14   1  16       50.34       45.06     52.24 o
 -13   1  16       60.24       42.26     54.99 o
 -12   1  16     1783.11     1929.63    259.10 o
 -11   1  16     1505.32     1535.95    131.64 o
 -10   1  16      703.81      764.42     48.91 o
  -9   1  16       10.54      -35.14     35.14 o
  -8   1  16     3628.26     3590.17     86.67 o
  -7   1  16     6228.69     6199.91    121.54 o
  -6   1  16     3072.50     3201.91    143.74 o
  -5   1  16     2054.18     2032.21     72.29 o
  -4   1  16       43.94      148.07     42.25 o
  -3   1  16      521.81      507.72     43.58 o
  -2   1  16     7466.75     7503.43    167.07 o
  -1   1  16     6200.78     6226.89    167.42 o
   0   1  16     5650.29     5872.72    158.77 o
   1   1  16     1355.24     1356.66    117.45 o
   2   1  16      226.58      302.03     77.31 o
   3   1  16     1318.94     1254.72     93.73 o
   4   1  16    11096.24    11361.62    290.32 o
   5   1  16     2019.68     2301.11    306.54 o
   6   1  16     5722.44     5871.20    204.90 o
   7   1  16       87.27      255.74    172.58 o
   8   1  16       81.54      181.15    129.86 o
   9   1  16        0.42      240.22    146.53 o
  10   1  16     3918.27     3860.39    347.48 o
 -19   2  16      167.30      366.55    149.75 o
 -18   2  16     1460.96     1447.05    131.47 o
 -17   2  16      462.30      501.98    115.00 o
 -16   2  16       23.72        1.17    197.46 o
 -15   2  16      954.01     1118.34    100.59 o
 -14   2  16     2304.99     2406.53    122.91 o
 -13   2  16      133.89      179.05     99.54 o
 -12   2  16     1444.67     1428.13     70.99 o
 -11   2  16     5548.76     5362.99    154.90 o
 -10   2  16      958.85     1018.74     73.73 o
  -9   2  16      750.68      783.29     56.53 o
  -8   2  16     1317.70     1338.52     62.33 o
  -7   2  16     2935.13     2939.45    103.27 o
  -6   2  16     1605.93     1536.81     70.64 o
  -5   2  16     1080.25     1314.59     61.69 o
  -4   2  16     3349.48     3317.81    102.73 o
  -3   2  16       13.33      219.04    127.69 o
  -2   2  16       21.54       45.80     42.45 o
  -1   2  16      768.80      835.87     64.79 o
   0   2  16      727.73      656.07    150.48 o
   1   2  16       65.34      120.91     66.09 o
   2   2  16      817.32      879.04     86.59 o
   3   2  16        1.23       -7.93     90.71 o
   4   2  16      626.15      847.47    140.48 o
   5   2  16     1322.18     1286.39    192.11 o
   6   2  16       93.85      177.66     93.03 o
   7   2  16      457.75      641.33    162.57 o
   8   2  16     1312.06     1119.55    156.99 o
   9   2  16     1868.18     2047.61    174.14 o
  10   2  16      698.18      648.48    151.41 o
 -18   3  16      107.98      313.50    120.82 o
 -17   3  16      203.38      144.95    103.66 o
 -16   3  16      234.88      231.89     85.43 o
 -15   3  16     6603.80     7130.38    421.67 o
 -14   3  16      343.08      309.66    109.55 o
 -13   3  16     6392.95     6341.84    164.41 o
 -12   3  16      152.84      104.27    101.87 o
 -11   3  16      893.89      952.03    120.24 o
 -10   3  16     1071.35      917.78     71.72 o
  -9   3  16    21008.41    21650.64    380.98 o
  -8   3  16     1183.76     1178.88     76.29 o
  -7   3  16     3952.17     4114.60    229.33 o
  -6   3  16       89.85      140.08     69.31 o
  -5   3  16     1510.70     1610.06     75.37 o
  -4   3  16     2202.54     2366.46    125.36 o
  -3   3  16     8460.99     8390.19    237.91 o
  -2   3  16      811.15     1044.83     73.83 o
  -1   3  16      956.34      900.39     60.50 o
   0   3  16      244.19      195.90     55.76 o
   1   3  16        6.38      152.93     57.05 o
   2   3  16     3030.26     3184.65    181.88 o
   3   3  16     1020.46      982.61    130.25 o
   4   3  16     1132.66     1147.19     94.56 o
   5   3  16      481.66      511.32     81.48 o
   6   3  16       82.78        2.25     87.74 o
   7   3  16      390.48      274.89    103.42 o
   8   3  16     2316.21     2024.78    206.53 o
   9   3  16     3071.13     2807.98    216.07 o
 -18   4  16      219.24      401.70    225.84 o
 -17   4  16     2788.57     3031.97    309.80 o
 -16   4  16      113.81      116.37     90.95 o
 -15   4  16        0.38       30.43    116.06 o
 -14   4  16     2164.24     2428.77    119.62 o
 -13   4  16     4811.11     4919.23    153.61 o
 -12   4  16       86.89       53.92     69.93 o
 -11   4  16     3777.56     3841.43    129.70 o
 -10   4  16     2173.36     2270.05    200.25 o
  -9   4  16      228.85      247.13     54.53 o
  -8   4  16     1065.84     1011.35     64.01 o
  -7   4  16     3571.40     3485.32     98.25 o
  -6   4  16      325.94      482.37     60.72 o
  -5   4  16     6575.31     6753.56    173.81 o
  -4   4  16      273.08      662.69     57.01 o
  -3   4  16      281.91      256.41     89.66 o
  -2   4  16       84.08      141.86     76.84 o
  -1   4  16     1044.05     1031.39     94.31 o
   0   4  16        7.71      -66.06    195.83 o
   1   4  16     3177.68     3284.05    193.24 o
   2   4  16      112.40      355.62    124.50 o
   3   4  16       58.54      -26.33     86.61 o
   4   4  16      714.24      666.29    148.08 o
   5   4  16     2970.63     3032.47    214.94 o
   6   4  16     1034.15      873.28    318.87 o
   7   4  16      339.53      356.61    133.91 o
   8   4  16       51.51     -121.57    121.57 o
   9   4  16      683.16      501.94    153.22 o
 -17   5  16      865.37     1020.19    379.81 o
 -16   5  16      596.41      785.79    328.17 o
 -15   5  16     6496.87     6627.44    231.46 o
 -14   5  16     1269.25     1373.46    119.90 o
 -13   5  16       58.48       69.15     69.56 o
 -12   5  16        1.77      -89.97    200.25 o
 -11   5  16     1551.35     1876.35     98.27 o
 -10   5  16       98.74       36.47     63.90 o
  -9   5  16     1173.74     1149.71     69.02 o
  -8   5  16       31.12       35.84    102.57 o
  -7   5  16        1.08       71.12     89.17 o
  -6   5  16        6.10       69.56     80.11 o
  -5   5  16      170.31       78.61     71.70 o
  -4   5  16      126.13       94.19     63.35 o
  -3   5  16     5415.02     5901.50    205.36 o
  -2   5  16      880.08      746.80     92.04 o
  -1   5  16       13.32      114.23    209.56 o
   0   5  16     1992.20     1848.84    370.04 o
   1   5  16     6200.74     6292.29    290.20 o
   2   5  16     1243.04     1261.16    134.83 o
   3   5  16     2963.41     3195.85    177.12 o
   4   5  16     1566.39     1429.38    176.44 o
   5   5  16     4491.23     4200.21    295.38 o
   6   5  16     2530.50     2693.91    233.86 o
   7   5  16     2560.22     2390.21    445.63 o
   8   5  16       86.37       48.59    180.64 o
 -15   6  16       47.39      -98.14    119.79 o
 -14   6  16      659.90      891.09    127.80 o
 -13   6  16      885.90      941.51    129.52 o
 -12   6  16        0.36      -95.40     95.40 o
 -11   6  16     3122.48     2872.82    465.63 o
 -10   6  16      398.29      562.97    167.23 o
  -9   6  16       60.45       -8.35     84.26 o
  -8   6  16     1189.96      981.14    190.25 o
  -7   6  16      680.52      646.21    130.05 o
  -6   6  16       33.94      260.28    101.79 o
  -5   6  16     1273.36     1278.86    183.51 o
  -4   6  16     3653.89     3999.35    173.59 o
  -3   6  16      185.55      266.76    144.20 o
  -2   6  16     1998.08     2075.07    160.95 o
  -1   6  16     1614.05     1517.12    277.24 o
   0   6  16      742.31      882.04    189.32 o
   1   6  16      484.09      231.16    142.34 o
   2   6  16     7523.46     6943.25    337.93 o
   3   6  16       28.54      170.58    154.84 o
   4   6  16     1575.96     1641.83    199.23 o
   5   6  16       71.11      124.86    169.04 o
   6   6  16     1711.62     1430.16    214.45 o
 -13   7  16      417.84      280.98    120.94 o
 -12   7  16     1441.65     1564.45    229.09 o
 -11   7  16     1214.22     1189.95    124.28 o
 -10   7  16     2996.28     2804.81    342.36 o
  -9   7  16     1513.67     1660.02    223.74 o
  -8   7  16     1477.31     1587.23    139.21 o
  -7   7  16      386.97      402.33    154.20 o
  -6   7  16     6251.67     6360.31    253.14 o
  -5   7  16      107.47      593.53    140.68 o
  -4   7  16      887.26      983.64    225.37 o
  -3   7  16     1850.40     2056.50    166.30 o
  -2   7  16     2140.29     1979.76    150.24 o
  -1   7  16      150.74      201.79    103.26 o
   0   7  16     3827.76     3757.40    229.76 o
   1   7  16     1910.08     1468.73    167.98 o
   2   7  16      982.21     1110.01    164.96 o
   3   7  16      633.32      534.99    156.45 o
   4   7  16      885.56     1016.51    173.31 o
 -11   8  16     3165.55     2542.89    266.07 o
 -10   8  16      596.14      358.70    154.85 o
  -9   8  16        0.11      -29.03    132.18 o
  -8   8  16      341.83      388.05    131.34 o
  -7   8  16      944.17      840.08    125.65 o
  -6   8  16      784.77      852.91    217.46 o
  -5   8  16     1350.84     1450.55    284.68 o
  -4   8  16     1609.91     1616.47    151.94 o
  -3   8  16       15.19      290.95    107.08 o
  -2   8  16       14.23      207.40    119.93 o
  -1   8  16      848.29     1044.96    216.77 o
   0   8  16     1766.78     1527.78    216.91 o
   1   8  16      886.59      643.63    181.16 o
   2   8  16     1231.97      913.69    203.58 o
 -19   0  17      838.11     1107.55    154.43 o
 -17   0  17        3.92      116.29     92.57 o
 -15   0  17     1041.53     1214.54    123.73 o
 -13   0  17      515.11      667.97     91.64 o
 -11   0  17       94.73       69.31     46.52 o
  -9   0  17     1846.50     1834.60     99.54 o
  -7   0  17     1232.81     1321.53     89.31 o
  -5   0  17      140.83      176.76     60.01 o
  -3   0  17     5717.21     6066.65    201.88 o
  -1   0  17    12163.63    12343.56    379.11 o
   1   0  17      938.11      867.99     88.38 o
   3   0  17     9635.95     9208.37    445.16 o
   5   0  17     3039.56     3104.96    266.07 o
   7   0  17        0.29     -126.06    126.06 o
   9   0  17     1496.57     1543.41    273.52 o
 -19   1  17     1519.30     1423.23    342.83 o
 -18   1  17       77.36      163.57    137.46 o
 -17   1  17      690.49      654.92     99.75 o
 -16   1  17      139.45      255.28     84.19 o
 -15   1  17     6105.84     6450.96    180.72 o
 -14   1  17      144.80      107.68     58.87 o
 -13   1  17      235.84      322.97     78.61 o
 -12   1  17     1289.20     1253.16     75.13 o
 -11   1  17     2414.72     2708.15    243.28 o
 -10   1  17      523.58      481.89     47.13 o
  -9   1  17     4444.79     4741.15    121.66 o
  -8   1  17      191.50       92.91     49.02 o
  -7   1  17        0.87       30.11     44.27 o
  -6   1  17     1146.22     1085.22     64.77 o
  -5   1  17     5412.16     5658.96    135.68 o
  -4   1  17     1633.50     1814.77     76.76 o
  -3   1  17     8867.37     9163.48    221.51 o
  -2   1  17       33.47       57.76     76.52 o
  -1   1  17       19.36      -86.95     86.95 o
   0   1  17      786.75      750.50    110.94 o
   1   1  17     6105.27     6352.36    204.97 o
   2   1  17      218.36      226.11    100.01 o
   3   1  17     4682.39     4688.48    160.65 o
   4   1  17     1286.78     1457.37    148.15 o
   5   1  17       78.75       30.93     94.20 o
   6   1  17      609.41      528.23    126.38 o
   7   1  17     1094.31     1001.23    142.49 o
   8   1  17        0.15      -27.11     58.15 o
   9   1  17      520.22      583.79    123.30 o
 -19   2  17       52.00      -55.97    119.84 o
 -18   2  17      249.04      241.93    237.70 o
 -17   2  17     2194.73     2335.84    146.40 o
 -16   2  17     4225.19     4507.66    197.34 o
 -15   2  17      552.38      605.65     86.34 o
 -14   2  17    11603.97    12193.60    390.74 o
 -13   2  17     1155.81     1258.40    130.01 o
 -12   2  17      622.77      709.94     70.58 o
 -11   2  17     1358.98     1428.70     89.08 o
 -10   2  17     7188.41     7301.46    346.78 o
  -9   2  17     2020.24     1954.59     99.43 o
  -8   2  17    11597.23    11620.76    338.64 o
  -7   2  17     6105.04     5881.42    414.46 o
  -6   2  17     1104.93     1240.18     77.97 o
  -5   2  17     1082.33     1160.48     69.97 o
  -4   2  17     6944.92     6717.08    323.75 o
  -3   2  17      273.83      422.95     92.57 o
  -2   2  17     4796.66     4741.83    153.38 o
  -1   2  17      804.39      779.73     74.70 o
   0   2  17       10.70      136.19     66.83 o
   1   2  17      623.05      601.54     83.00 o
   2   2  17     2729.24     2700.29    248.86 o
   3   2  17       81.01       10.38    102.34 o
   4   2  17      208.89      331.41     75.70 o
   5   2  17     6713.85     6947.75    247.73 o
   6   2  17      502.89      498.11     90.72 o
   7   2  17     1794.02     1630.67    129.22 o
   8   2  17     1376.66     1670.52    241.65 o
   9   2  17      906.04      898.94    163.16 o
 -18   3  17     2278.10     2106.45    149.51 o
 -17   3  17      456.80      505.50    279.56 o
 -16   3  17     2716.38     2800.21    210.95 o
 -15   3  17     1156.77     1212.89     97.48 o
 -14   3  17     1465.31     1846.35    105.15 o
 -13   3  17       15.15        4.65    179.55 o
 -12   3  17     8984.47     9449.07    219.91 o
 -11   3  17     1234.85     1328.79     85.16 o
 -10   3  17     1714.07     1682.45    176.30 o
  -9   3  17      357.91      363.64     73.73 o
  -8   3  17     1798.86     1687.07     85.16 o
  -7   3  17       76.61       27.41     62.80 o
  -6   3  17     1396.79     1304.09     76.64 o
  -5   3  17      443.18      595.53     61.46 o
  -4   3  17        3.51      -24.13     48.83 o
  -3   3  17        1.36       55.15    123.50 o
  -2   3  17     1365.96     1111.18    185.83 o
  -1   3  17        0.07       97.96     60.74 o
   0   3  17      725.82      784.96    125.13 o
   1   3  17      101.82       91.77     60.06 o
   2   3  17      516.85      518.61    106.06 o
   3   3  17      330.06      225.15    125.36 o
   4   3  17     2451.92     2420.66    128.60 o
   5   3  17      297.27      501.20    214.91 o
   6   3  17     1981.66     1949.17    133.97 o
   7   3  17       25.75        9.30     85.43 o
   8   3  17     1153.79     1190.45    158.62 o
 -17   4  17      165.45       98.46    115.52 o
 -16   4  17     6003.64     6384.69    269.30 o
 -15   4  17       28.78       64.15    123.73 o
 -14   4  17      948.79      995.30     97.29 o
 -13   4  17      595.58      741.99     91.64 o
 -12   4  17       10.43      170.36    107.22 o
 -11   4  17      455.10      459.61     73.56 o
 -10   4  17     1641.15     1709.40    101.54 o
  -9   4  17     3984.77     3943.47    141.94 o
  -8   4  17     1264.20     1189.49     80.74 o
  -7   4  17      662.03      733.66     94.43 o
  -6   4  17       72.74       76.12     53.01 o
  -5   4  17     1095.17     1032.23     78.74 o
  -4   4  17      890.19      867.30     82.84 o
  -3   4  17     1550.51     1625.81    135.83 o
  -2   4  17      444.37      549.30    112.59 o
  -1   4  17      299.75      338.29     97.00 o
   0   4  17      841.45      897.12    139.08 o
   1   4  17       27.64      -71.35    127.69 o
   2   4  17      639.54      579.69    142.32 o
   3   4  17     1080.32     1141.48    165.25 o
   4   4  17      229.87       82.45    104.80 o
   5   4  17     2207.51     2208.68    449.58 o
   6   4  17     1356.72     1354.58    180.08 o
   7   4  17      140.68       58.72    177.31 o
   8   4  17      134.13       44.35    183.74 o
 -16   5  17      401.69      217.59    130.23 o
 -15   5  17      124.40      241.90    227.93 o
 -14   5  17     1377.19     1491.30    244.44 o
 -13   5  17        2.80       43.94    118.15 o
 -12   5  17     2257.47     2453.97    123.73 o
 -11   5  17      364.67      377.06     72.05 o
 -10   5  17     1229.99     1248.96    138.63 o
  -9   5  17      868.89     1076.80    128.62 o
  -8   5  17     2078.76     1978.90    153.50 o
  -7   5  17      175.79      113.06     76.63 o
  -6   5  17     5015.09     4905.31    184.90 o
  -5   5  17      289.63      862.64    185.83 o
  -4   5  17     2506.26     2512.95    142.92 o
  -3   5  17     3391.10     3313.11    148.08 o
  -2   5  17     2187.92     2254.82    166.76 o
  -1   5  17      708.38      722.32    129.31 o
   0   5  17      801.24      804.07    120.20 o
   1   5  17     1438.96     1355.51    152.44 o
   2   5  17      933.66      766.78    160.02 o
   3   5  17     2704.73     2816.78    231.88 o
   4   5  17     2910.82     2772.95    190.27 o
   5   5  17      161.83       -4.89    169.09 o
   6   5  17       74.39      -18.31    178.86 o
   7   5  17      226.78      181.18    132.38 o
 -15   6  17       39.57      122.20    174.86 o
 -14   6  17      124.56     -156.36    262.35 o
 -13   6  17      580.33      629.41    132.33 o
 -12   6  17       96.01      -12.47    106.52 o
 -11   6  17     3456.45     3548.98    204.21 o
 -10   6  17      291.95      390.39    118.41 o
  -9   6  17      392.67      258.98    135.36 o
  -8   6  17      201.35      145.97     88.38 o
  -7   6  17     4369.69     4273.89    197.07 o
  -6   6  17      296.68      344.77    168.62 o
  -5   6  17     4083.11     4525.32    199.95 o
  -4   6  17      582.33      785.10    184.67 o
  -3   6  17     1487.80     1405.21    174.20 o
  -2   6  17      194.29      144.01    139.55 o
  -1   6  17    13504.36    13882.39    488.57 o
   0   6  17      575.12      426.83    135.70 o
   1   6  17     4429.79     4120.06    319.10 o
   2   6  17      629.30      662.11    134.22 o
   3   6  17     1005.85      953.65    140.93 o
   4   6  17        2.38       86.42    120.35 o
   5   6  17     5240.07     4475.13    314.39 o
 -13   7  17      186.40      252.92    129.84 o
 -12   7  17      131.70      254.04    160.25 o
 -11   7  17      231.21      168.98    131.54 o
 -10   7  17       60.48     -104.31    104.31 o
  -9   7  17     1683.71     1729.30    160.22 o
  -8   7  17       83.78       73.06    304.91 o
  -7   7  17       42.42      -17.74    124.17 o
  -6   7  17      752.26     1109.37    178.86 o
  -5   7  17     2855.06     2902.27    181.52 o
  -4   7  17       75.99      182.67    158.39 o
  -3   7  17     2981.27     2936.25    162.63 o
  -2   7  17     1512.75     1768.63    141.60 o
  -1   7  17      341.48      302.59    244.91 o
   0   7  17      221.97      127.02    113.82 o
   1   7  17     2323.01     2048.69    196.02 o
   2   7  17     2335.81     2337.16    358.64 o
   3   7  17     3149.55     2830.85    238.93 o
  -9   8  17      914.44     1002.22    195.93 o
  -8   8  17      262.48       76.60    120.55 o
  -7   8  17     1578.51     1341.11    175.01 o
  -6   8  17      107.58      234.06    133.19 o
  -5   8  17      157.39      115.32    101.48 o
  -4   8  17      452.43      180.64    132.91 o
  -3   8  17       85.59       -6.43    144.88 o
  -2   8  17       24.88     -164.07    164.07 o
  -1   8  17       18.80       28.56    171.65 o
   0   8  17      507.12      458.91    201.88 o
 -18   0  18     1130.60     1181.51    117.22 o
 -16   0  18      118.91       88.38    125.59 o
 -14   0  18      106.70      167.92     97.22 o
 -12   0  18      632.31      633.55    102.80 o
 -10   0  18     4326.27     4376.72    162.34 o
  -8   0  18      804.90      855.90     80.01 o
  -6   0  18     1161.67     1085.22     85.59 o
  -4   0  18     7958.68     7837.06    265.61 o
  -2   0  18      137.13      120.48     88.38 o
   0   0  18     3062.65     2815.63    202.81 o
   2   0  18      625.63      424.23    154.43 o
   4   0  18       73.27      223.28    166.99 o
   6   0  18      492.90      356.78    144.20 o
   8   0  18       22.27      297.70    209.32 o
 -18   1  18      430.44      540.08    150.71 o
 -17   1  18     1180.63     1316.70    241.65 o
 -16   1  18       20.25      -93.53     93.53 o
 -15   1  18      916.46      894.37     95.59 o
 -14   1  18     1359.54     1780.59    269.79 o
 -13   1  18     2177.89     2298.83    106.84 o
 -12   1  18      655.26      676.35    170.25 o
 -11   1  18      225.29      285.71     62.43 o
 -10   1  18     1239.58     1205.21     71.38 o
  -9   1  18     1759.17     1771.83     94.20 o
  -8   1  18    10084.50    10210.40    227.00 o
  -7   1  18     2727.38     2891.39    150.95 o
  -6   1  18     2009.90     2072.16    149.08 o
  -5   1  18      189.14      314.28     62.45 o
  -4   1  18     2178.58     2203.72    103.01 o
  -3   1  18     2625.14     2427.25    113.50 o
  -2   1  18     7007.97     7069.88    239.56 o
  -1   1  18       87.35      -12.13    146.06 o
   0   1  18     1268.72     1003.72     97.61 o
   1   1  18        6.14       -1.25     88.38 o
   2   1  18      225.33      158.51     76.75 o
   3   1  18       38.38       33.90    105.26 o
   4   1  18     5367.59     5630.10    237.34 o
   5   1  18        0.10      -64.22    113.63 o
   6   1  18     1107.52     1103.19    128.85 o
   7   1  18      520.08      338.87    218.39 o
   8   1  18      499.26      222.84    143.24 o
 -18   2  18      180.37      289.26     96.20 o
 -17   2  18     2984.22     3123.72    157.43 o
 -16   2  18     3932.76     4441.38    187.46 o
 -15   2  18       60.67       31.28     85.03 o
 -14   2  18     1648.44     1591.97    108.41 o
 -13   2  18     2199.66     2663.05    144.67 o
 -12   2  18      169.05      299.87     71.17 o
 -11   2  18     3324.70     3441.36    135.41 o
 -10   2  18     2764.89     2773.89    139.55 o
  -9   2  18       25.22      156.54    121.17 o
  -8   2  18      372.18      531.72     68.79 o
  -7   2  18     2590.46     2656.54    106.10 o
  -6   2  18      883.50      879.09    120.94 o
  -5   2  18     1935.09     1921.53     88.45 o
  -4   2  18     3076.78     3171.09    125.00 o
  -3   2  18     1596.99     1572.23    196.76 o
  -2   2  18     1616.51     1757.45    107.32 o
  -1   2  18     4021.81     3951.26    278.87 o
   0   2  18      409.40      483.16    209.56 o
   1   2  18      340.77      522.46     89.34 o
   2   2  18     7075.22     7071.87    284.02 o
   3   2  18     5556.14     5624.39    211.77 o
   4   2  18     1403.15     1502.24    119.01 o
   5   2  18     4286.18     4121.78    186.22 o
   6   2  18     1560.90     1639.09    251.42 o
   7   2  18       27.32      -85.82    126.55 o
   8   2  18     1349.72     1406.84    187.46 o
 -17   3  18     1352.52     1248.95    253.28 o
 -16   3  18      475.54      380.45    205.60 o
 -15   3  18     8243.39     8799.61    271.04 o
 -14   3  18       64.21       85.03     88.61 o
 -13   3  18      302.18      246.58    133.04 o
 -12   3  18      240.36      175.24    132.57 o
 -11   3  18     2498.27     2429.68    122.34 o
 -10   3  18      380.32      481.78     85.10 o
  -9   3  18     4753.01     4517.81    154.04 o
  -8   3  18      160.86      239.80     78.61 o
  -7   3  18      374.29      395.78     69.67 o
  -6   3  18      423.46      448.75     67.86 o
  -5   3  18      346.50      330.12     71.40 o
  -4   3  18     2561.12     2521.38    114.48 o
  -3   3  18      927.98      935.59     72.41 o
  -2   3  18       82.30      173.79    142.34 o
  -1   3  18       19.66       25.84     64.15 o
   0   3  18      723.30      823.61    323.06 o
   1   3  18     1908.41     1825.53    106.44 o
   2   3  18      624.99      796.09    116.06 o
   3   3  18      469.65      439.33     82.48 o
   4   3  18      302.30      361.66     84.19 o
   5   3  18     1729.38     1628.83    126.49 o
   6   3  18      194.99      238.66    165.38 o
   7   3  18     2705.55     2455.18    243.29 o
 -17   4  18      648.80      568.40    125.83 o
 -16   4  18      893.42     1027.52    167.46 o
 -15   4  18      503.90      561.88    117.97 o
 -14   4  18      297.88      301.10     95.88 o
 -13   4  18     1190.42     1410.38    106.42 o
 -12   4  18      162.40      137.22     81.33 o
 -11   4  18      572.61      651.76     92.62 o
 -10   4  18      408.57      358.90     73.95 o
  -9   4  18      899.88      868.93    140.71 o
  -8   4  18       21.72       16.26     88.15 o
  -7   4  18      735.09      645.93    120.48 o
  -6   4  18      211.00      198.14     76.55 o
  -5   4  18        1.11      -22.50     70.66 o
  -4   4  18       17.25      110.03    156.06 o
  -3   4  18      533.80      484.31    126.27 o
  -2   4  18      432.73      402.41    149.32 o
  -1   4  18        2.78      178.63     92.26 o
   0   4  18     1063.60     1125.89    330.96 o
   1   4  18      470.44      500.28    160.95 o
   2   4  18       44.29      -79.86     90.75 o
   3   4  18      766.34      800.85    140.60 o
   4   4  18      599.69      666.16    172.45 o
   5   4  18      678.05      568.97    171.03 o
   6   4  18        9.40     -258.63    258.63 o
   7   4  18      537.31      541.24    140.67 o
 -15   5  18     1325.67     1169.30    116.74 o
 -14   5  18      845.40      955.77    130.94 o
 -13   5  18      323.05      541.15     93.71 o
 -12   5  18      735.98      892.10    213.51 o
 -11   5  18      284.92      254.50    192.58 o
 -10   5  18      224.58      389.05    125.13 o
  -9   5  18     2030.06     2316.96    167.20 o
  -8   5  18     1929.25     2137.87    148.00 o
  -7   5  18      145.35      -34.62    136.76 o
  -6   5  18      677.90      791.22    141.64 o
  -5   5  18     4010.66     3863.76    177.16 o
  -4   5  18      470.69      514.81    175.60 o
  -3   5  18     1164.25     1219.73    151.35 o
  -2   5  18     3345.85     3707.34    228.77 o
  -1   5  18     4373.99     4560.93    345.15 o
   0   5  18     1791.87     1816.59    158.04 o
   1   5  18     3919.80     3621.27    222.76 o
   2   5  18       21.74       35.25    113.56 o
   3   5  18       32.63      -66.46    157.96 o
   4   5  18      634.15      441.50    267.24 o
   5   5  18     2315.20     2323.39    530.52 o
 -14   6  18      880.10      678.94    239.33 o
 -13   6  18     1391.11     1517.10    149.53 o
 -12   6  18        8.50     -118.51    118.51 o
 -11   6  18     1705.00     1808.33    165.82 o
 -10   6  18     5337.42     5123.12    230.00 o
  -9   6  18       24.90     -129.42    129.42 o
  -8   6  18     5880.75     5923.25    365.39 o
  -7   6  18      745.52      725.52    207.23 o
  -6   6  18     1958.51     1973.00    202.81 o
  -5   6  18      390.09      283.87    149.08 o
  -4   6  18    16023.41    16841.72    471.16 o
  -3   6  18       31.79      392.22    189.87 o
  -2   6  18     2546.18     2745.65    226.23 o
  -1   6  18       42.59      324.89    158.27 o
   0   6  18     6113.59     5368.09    328.23 o
   1   6  18      822.35      820.11    398.18 o
   2   6  18     7208.68     6269.86    447.25 o
   3   6  18        2.14      -17.53    174.06 o
   4   6  18       99.70      289.41    256.07 o
 -11   7  18       10.05      251.31    156.90 o
 -10   7  18       27.20     -106.03    106.75 o
  -9   7  18      773.37      813.35    165.13 o
  -8   7  18     3422.89     3723.12    207.96 o
  -7   7  18      217.59       34.03    145.50 o
  -6   7  18     3034.91     3135.95    282.12 o
  -5   7  18     1337.56     1637.03    166.06 o
  -4   7  18      191.91      100.95    107.67 o
  -3   7  18      226.09      427.28    245.37 o
  -2   7  18     2389.11     2215.24    292.35 o
  -1   7  18      590.17      565.94    184.28 o
   0   7  18     3905.26     3434.89    424.23 o
   1   7  18      345.42      209.44    189.88 o
  -6   8  18     1587.67     1757.48    192.65 o
  -5   8  18      236.77      376.81    153.04 o
  -4   8  18     1035.54      973.32    354.45 o
 -17   0  19      349.25      144.20    186.53 o
 -15   0  19     3161.03     3282.19    179.55 o
 -13   0  19     1604.97     1591.79    114.43 o
 -11   0  19      175.52      312.12     89.31 o
  -9   0  19    14509.87    15171.75    386.55 o
  -7   0  19     3979.06     3792.94    184.67 o
  -5   0  19     3185.58     3120.31    152.57 o
  -3   0  19     8614.92     8948.80    438.65 o
  -1   0  19      194.91      270.26    143.27 o
   1   0  19        7.21       13.95    102.80 o
   3   0  19       29.64       36.75    166.53 o
   5   0  19     1029.96     1195.47    216.77 o
   7   0  19      307.88      205.14    218.63 o
 -18   1  19      521.01      303.37    103.41 o
 -17   1  19     1193.62     1216.13    142.68 o
 -16   1  19      169.90      110.31    179.09 o
 -15   1  19     1534.19     1565.54    129.21 o
 -14   1  19      347.19      450.56    112.10 o
 -13   1  19        0.55      127.70     75.88 o
 -12   1  19      377.11      713.46    232.58 o
 -11   1  19     4263.37     4572.39    156.09 o
 -10   1  19       39.43        5.56     52.45 o
  -9   1  19     5480.80     5403.72    159.46 o
  -8   1  19     2109.47     1931.40     97.07 o
  -7   1  19       74.56      113.54     87.92 o
  -6   1  19      325.46      425.06    101.87 o
  -5   1  19     4536.06     4337.40    345.15 o
  -4   1  19     2421.96     2761.44    137.64 o
  -3   1  19     3156.20     2996.57    128.39 o
  -2   1  19     1555.43     1556.96     88.64 o
  -1   1  19      215.84       26.56    134.90 o
   0   1  19      228.09      115.20     82.54 o
   1   1  19     2695.34     2729.53    171.01 o
   2   1  19     1039.74     1273.47    152.57 o
   3   1  19     1413.53     1466.55    217.46 o
   4   1  19     1362.69     1493.11    210.95 o
   5   1  19      548.13      665.79    145.64 o
   6   1  19       29.24       -0.61    126.25 o
   7   1  19      539.14      446.00    356.08 o
 -17   2  19      989.54     1024.47    112.38 o
 -16   2  19     6789.65     6750.54    237.54 o
 -15   2  19      583.99      686.50    100.34 o
 -14   2  19     4912.63     5227.54    179.75 o
 -13   2  19     1536.23     1859.01    150.95 o
 -12   2  19       36.01      395.58     88.40 o
 -11   2  19       34.41       48.69     76.98 o
 -10   2  19     4447.56     4510.29    144.61 o
  -9   2  19     1576.19     1511.70     87.49 o
  -8   2  19     2967.57     3062.76    117.21 o
  -7   2  19     1361.41     1498.50     85.06 o
  -6   2  19      152.39       96.44    111.41 o
  -5   2  19     1350.42     1179.75    101.41 o
  -4   2  19     4789.24     4823.81    176.53 o
  -3   2  19      389.19      390.13     71.85 o
  -2   2  19      804.00      615.37     89.54 o
  -1   2  19     4188.22     3988.18    148.27 o
   0   2  19     3745.46     3810.19    289.56 o
   1   2  19     1757.64     1851.55    192.58 o
   2   2  19     2216.08     2046.32    132.58 o
   3   2  19     2555.29     2206.73    121.23 o
   4   2  19      503.81      497.42    134.90 o
   5   2  19     1255.18     1289.89    149.46 o
   6   2  19     3561.22     3304.90    210.32 o
   7   2  19      343.51      334.72    147.69 o
 -17   3  19      109.85      301.15    139.97 o
 -16   3  19       70.29     -102.82    118.19 o
 -15   3  19       25.89      162.58    111.52 o
 -14   3  19     3657.32     4141.70    444.23 o
 -13   3  19     1265.54     1203.45    114.71 o
 -12   3  19     1886.06     1971.97    167.69 o
 -11   3  19      144.87      165.02     88.12 o
 -10   3  19      479.10      526.58    216.77 o
  -9   3  19      143.38       49.86    102.10 o
  -8   3  19     1338.64     1425.51     79.74 o
  -7   3  19       30.59       44.65     55.30 o
  -6   3  19       59.70      152.32    200.72 o
  -5   3  19      290.55      260.66     95.82 o
  -4   3  19      148.39      220.32    158.16 o
  -3   3  19       10.52       55.59     65.84 o
  -2   3  19     4104.19     4099.85    166.33 o
  -1   3  19      982.91      947.96    109.78 o
   0   3  19     1484.64     1435.67    189.79 o
   1   3  19      965.02      686.34    151.30 o
   2   3  19     3101.54     3199.57    182.71 o
   3   3  19      111.90       -4.08    142.24 o
   4   3  19     8969.98     8405.57    428.24 o
   5   3  19       32.80      232.90    156.12 o
   6   3  19      453.44      464.70    191.18 o
 -16   4  19     1577.23     1604.13    289.33 o
 -15   4  19      888.06      927.16    109.40 o
 -14   4  19        0.84      -57.09     89.68 o
 -13   4  19      102.88       96.72    100.47 o
 -12   4  19      636.12      677.17    107.13 o
 -11   4  19     1515.30     1461.40    179.32 o
 -10   4  19      489.07      586.33     91.49 o
  -9   4  19     2121.47     1929.69    242.82 o
  -8   4  19      107.32      246.96     75.93 o
  -7   4  19       21.50       53.86     83.26 o
  -6   4  19     1354.44     1379.67    117.69 o
  -5   4  19      501.65      596.10    132.57 o
  -4   4  19      140.50     -116.01    116.01 o
  -3   4  19       38.34      -11.95    134.31 o
  -2   4  19     2632.57     2612.59    179.85 o
  -1   4  19      209.30       68.99     95.87 o
   0   4  19      987.23      872.53    163.13 o
   1   4  19      170.01      391.55    226.53 o
   2   4  19      353.31      323.90    165.13 o
   3   4  19      597.66      630.76    171.65 o
   4   4  19     1893.20     2019.51    179.40 o
   5   4  19     1282.54     1061.69    165.52 o
 -15   5  19     1130.68     1062.04    164.03 o
 -14   5  19       40.90       47.10    279.10 o
 -13   5  19      105.03      235.36    143.74 o
 -12   5  19     2504.83     2799.95    185.13 o
 -11   5  19     2001.58     2107.11    138.21 o
 -10   5  19      335.49      353.63    223.98 o
  -9   5  19     1655.85     1800.94    152.34 o
  -8   5  19     1820.59     1910.20    242.58 o
  -7   5  19      172.47      236.24    258.63 o
  -6   5  19      464.14      599.59    129.18 o
  -5   5  19     3785.18     3689.74    219.07 o
  -4   5  19     1026.88     1220.47    176.52 o
  -3   5  19     1577.01     1526.51    325.85 o
  -2   5  19       42.53      137.02    145.02 o
  -1   5  19      118.91      201.82    209.32 o
   0   5  19      572.81      432.87    164.38 o
   1   5  19     1109.50     1031.43    159.63 o
   2   5  19       82.86      176.91    120.94 o
   3   5  19       89.41      193.95    176.53 o
   4   5  19       10.13      -26.12    202.35 o
 -13   6  19     5941.37     5559.92    347.07 o
 -12   6  19        8.46       -8.78    125.18 o
 -11   6  19     2701.80     2364.57    174.06 o
 -10   6  19      486.07      391.16    146.99 o
  -9   6  19     2548.10     2436.44    190.76 o
  -8   6  19      126.37      310.88    123.03 o
  -7   6  19    11107.14    11407.33    379.89 o
  -6   6  19      198.76      406.09    211.42 o
  -5   6  19      947.43     1089.73    180.41 o
  -4   6  19      374.30      389.74    160.94 o
  -3   6  19     4677.38     4926.10    303.16 o
  -2   6  19      105.32       93.96    163.50 o
  -1   6  19     5405.24     5959.58    388.18 o
   0   6  19     1389.33     1212.13    195.04 o
   1   6  19      349.16      219.03    179.37 o
   2   6  19      481.47      472.66    234.44 o
 -10   7  19       36.65      -11.50    120.25 o
  -9   7  19      613.65      647.64    149.46 o
  -8   7  19      375.01      276.76    114.23 o
  -7   7  19      631.57      579.35    158.48 o
  -6   7  19      148.72      280.34    149.78 o
  -5   7  19     6491.66     5855.58    308.82 o
  -4   7  19      408.53      526.77    161.87 o
  -3   7  19     4596.91     4377.80    324.22 o
  -2   7  19      202.24      -11.49    232.58 o
  -1   7  19      986.14      536.49    227.93 o
 -16   0  20     1859.05     2157.43    221.88 o
 -14   0  20       53.89      162.81    163.74 o
 -12   0  20     2944.59     3165.90    207.46 o
 -10   0  20     5351.23     5157.73    234.91 o
  -8   0  20      242.42      438.18    111.17 o
  -6   0  20     1386.52     1243.38    153.97 o
  -4   0  20      353.27      233.51    154.43 o
  -2   0  20      412.83      195.37    148.85 o
   0   0  20       14.16      167.92    148.39 o
   2   0  20      880.54     1014.52    200.02 o
   4   0  20       13.37     -120.48    181.41 o
   6   0  20       33.92     -189.79    231.19 o
 -17   1  20     1677.79     1611.82    199.55 o
 -16   1  20      854.27      706.46    112.77 o
 -15   1  20     1250.61     1300.08    120.03 o
 -14   1  20     2878.03     3181.59    242.58 o
 -13   1  20       68.69       -8.67     88.97 o
 -12   1  20      645.30      643.42     91.37 o
 -11   1  20     1115.27     1110.96    126.52 o
 -10   1  20     1658.73     1854.41     99.39 o
  -9   1  20      354.23      282.63     67.71 o
  -8   1  20     5107.51     5038.50    178.84 o
  -7   1  20     2028.73     1838.06    111.32 o
  -6   1  20      514.68      362.14     88.49 o
  -5   1  20      398.51      446.23    164.67 o
  -4   1  20     1566.84     1477.02     96.68 o
  -3   1  20      657.63      694.27     94.88 o
  -2   1  20     3085.19     3271.98    195.83 o
  -1   1  20     1050.01     1171.01    127.69 o
   0   1  20     1400.72     1583.80    245.84 o
   1   1  20      264.62       70.33    113.98 o
   2   1  20      252.14      290.62    118.87 o
   3   1  20      806.79      805.95    140.74 o
   4   1  20     1524.35     1832.03    170.90 o
   5   1  20      307.64      588.04    130.42 o
   6   1  20       58.92       53.82    120.12 o
 -17   2  20     1022.78      943.01    226.77 o
 -16   2  20     1259.11     1424.71    129.54 o
 -15   2  20     1443.03     1682.56    127.72 o
 -14   2  20      221.56      396.36    111.44 o
 -13   2  20     2540.58     2842.91    287.94 o
 -12   2  20      908.99     1132.86    153.04 o
 -11   2  20       14.91      -68.96     68.96 o
 -10   2  20     1313.37     1462.38    114.90 o
  -9   2  20     3442.98     3588.63    135.51 o
  -8   2  20      883.66     1092.92    107.00 o
  -7   2  20     2099.63     1743.24    121.60 o
  -6   2  20      676.80      794.88     81.62 o
  -5   2  20      248.23      349.33    142.11 o
  -4   2  20     6417.27     6198.83    210.49 o
  -3   2  20    10450.71     9814.18    271.95 o
  -2   2  20      194.43      163.43    118.62 o
  -1   2  20     3750.31     3635.82    150.48 o
   0   2  20     3517.62     3579.05    156.77 o
   1   2  20     2056.18     2074.12    218.86 o
   2   2  20     3232.28     3050.18    197.09 o
   3   2  20     9241.70     8635.96    385.45 o
   4   2  20     1699.10     1760.29    164.27 o
   5   2  20     3173.16     3069.95    222.35 o
   6   2  20     1544.93     1480.14    176.22 o
 -16   3  20       58.40      -54.44     92.21 o
 -15   3  20      568.75      552.52     91.89 o
 -14   3  20      671.07      841.82    192.34 o
 -13   3  20       47.60      195.56    249.56 o
 -12   3  20      845.92      944.27    230.49 o
 -11   3  20       56.17       90.53     83.34 o
 -10   3  20      280.82      348.35     78.61 o
  -9   3  20      162.32      130.59     75.13 o
  -8   3  20      221.61      225.65    112.34 o
  -7   3  20      473.83      467.78    188.16 o
  -6   3  20       16.56     -104.89    104.89 o
  -5   3  20     1407.57     1295.04    104.46 o
  -4   3  20      385.68      366.49    149.08 o
  -3   3  20     1017.58      951.73    166.76 o
  -2   3  20      277.40      180.16     95.36 o
  -1   3  20     3171.15     2955.14    180.70 o
   0   3  20      250.35      491.86    126.14 o
   1   3  20     4313.43     4218.62    275.29 o
   2   3  20       56.81     -156.40    237.47 o
   3   3  20      195.06      196.11    112.86 o
   4   3  20       53.60       69.31    245.14 o
   5   3  20     5316.60     4439.98    454.46 o
 -15   4  20      667.36      721.96    126.55 o
 -14   4  20       46.88       69.33    109.46 o
 -13   4  20      688.73      821.82    198.62 o
 -12   4  20        5.59      115.84     81.67 o
 -11   4  20        6.88       18.35     95.43 o
 -10   4  20      105.74      113.95     73.56 o
  -9   4  20     2246.91     2015.96    147.95 o
  -8   4  20      308.88      281.45    121.17 o
  -7   4  20        6.23      114.74    158.62 o
  -6   4  20       73.21      -97.43    138.57 o
  -5   4  20     2782.14     2710.06    207.86 o
  -4   4  20      200.60      360.14    312.59 o
  -3   4  20     1195.75      844.98    165.12 o
  -2   4  20      226.97      342.06    113.94 o
  -1   4  20      220.22       52.70    102.35 o
   0   4  20       48.02      -31.91    118.62 o
   1   4  20      703.25      602.18    166.06 o
   2   4  20       13.42      259.19    170.92 o
   3   4  20     1786.07     1759.00    211.67 o
   4   4  20      255.76      373.95    154.44 o
 -14   5  20     3044.88     2912.69    262.43 o
 -13   5  20       83.17       66.49    135.46 o
 -12   5  20      444.83      394.98    131.97 o
 -11   5  20     1504.22     1654.99    178.39 o
 -10   5  20     3650.04     3703.35    357.71 o
  -9   5  20      128.20      304.62    126.06 o
  -8   5  20     5204.19     5332.00    346.55 o
  -7   5  20     1379.36     1429.96    184.43 o
  -6   5  20      300.60      755.29    397.48 o
  -5   5  20     1542.88     1731.72    195.03 o
  -4   5  20     1564.03     1239.17    186.88 o
  -3   5  20      228.36      254.05    188.16 o
  -2   5  20     2508.34     2252.99    228.02 o
  -1   5  20     1216.91     1501.21    195.08 o
   0   5  20        0.07      131.39    155.21 o
   1   5  20      956.41      980.18    194.83 o
   2   5  20      678.25      474.89    177.37 o
 -11   6  20      514.45      373.75    115.00 o
 -10   6  20     8525.36     7811.77    444.23 o
  -9   6  20        1.55       21.24    129.72 o
  -8   6  20      188.57      404.87    316.08 o
  -7   6  20       12.45      -98.56    123.27 o
  -6   6  20     6568.51     6001.46    309.84 o
  -5   6  20      238.47      927.59    191.32 o
  -4   6  20     7285.65     6391.37    358.37 o
  -3   6  20       56.68     -165.25    165.25 o
  -2   6  20        4.40      129.78    143.74 o
  -1   6  20        4.99      152.49    137.39 o
   0   6  20     3286.15     2894.47    248.40 o
  -6   7  20     2346.39     2520.87    438.42 o
  -5   7  20       61.95      181.25    128.62 o
 -15   0  21     5107.77     5335.42    299.10 o
 -13   0  21     4588.59     5002.36    270.26 o
 -11   0  21     2171.86     1983.45    242.82 o
  -9   0  21     7667.18     7982.66    487.49 o
  -7   0  21     1255.53     1209.89    204.21 o
  -5   0  21      971.15      876.37    181.88 o
  -3   0  21     2680.29     2478.85    203.74 o
  -1   0  21        7.17     -153.50    153.50 o
   1   0  21        6.35     -111.64    116.76 o
   3   0  21     1416.25     1209.89    180.48 o
   5   0  21     1052.86      789.38    226.07 o
 -16   1  21      604.10      702.13    134.24 o
 -15   1  21      192.16      415.78    170.95 o
 -14   1  21     3922.15     3984.59    198.46 o
 -13   1  21      188.95      302.71    104.25 o
 -12   1  21       69.73       97.24     73.38 o
 -11   1  21     1839.09     2053.54    114.11 o
 -10   1  21     6484.46     6696.55    298.17 o
  -9   1  21     1326.05     1386.10    119.09 o
  -8   1  21     2452.47     2469.62    138.58 o
  -7   1  21       17.04        5.89     67.45 o
  -6   1  21     3253.00     3220.78    298.87 o
  -5   1  21     1956.42     1868.07    136.66 o
  -4   1  21     5127.61     4922.79    262.12 o
  -3   1  21      608.29      485.56    291.19 o
  -2   1  21      572.65      315.62    119.21 o
  -1   1  21       53.05      170.80    158.62 o
   0   1  21       44.09      167.72    184.20 o
   1   1  21      341.62      522.06    197.69 o
   2   1  21     1058.23     1021.54    151.45 o
   3   1  21      472.84      712.97    159.55 o
   4   1  21      510.41      778.82    201.18 o
   5   1  21      362.95      259.12    147.70 o
 -16   2  21     1310.43     1062.45    119.79 o
 -15   2  21     1293.20     1238.16    111.51 o
 -14   2  21      605.36      673.77    124.20 o
 -13   2  21      731.82      535.98    188.16 o
 -12   2  21      174.31      335.06    163.27 o
 -11   2  21     1183.55     1214.59    114.11 o
 -10   2  21      781.84      807.45    150.71 o
  -9   2  21     1118.73     1547.57    371.43 o
  -8   2  21       17.18      -18.66    111.64 o
  -7   2  21     1836.95     1795.94    124.28 o
  -6   2  21     1738.92     1828.69    193.51 o
  -5   2  21        3.28      -37.92     88.38 o
  -4   2  21      819.20      748.49     94.15 o
  -3   2  21     2800.42     2622.82    142.77 o
  -2   2  21     1174.82     1163.38    124.66 o
  -1   2  21     1740.04     1440.51    137.81 o
   0   2  21     2740.29     2701.11    183.61 o
   1   2  21      334.80      292.86    106.21 o
   2   2  21      525.03      504.34    127.87 o
   3   2  21      662.43      901.81    267.24 o
   4   2  21     2029.84     2056.95    253.51 o
 -15   3  21        8.25      -18.88    108.74 o
 -14   3  21      473.55      405.02    174.67 o
 -13   3  21     2436.52     2414.43    134.37 o
 -12   3  21       67.14       45.57    111.64 o
 -11   3  21     2041.96     1981.62    135.60 o
 -10   3  21     1888.73     1920.21    153.04 o
  -9   3  21      843.44      855.41    140.01 o
  -8   3  21     3131.58     3114.58    141.71 o
  -7   3  21     2033.41     2042.04    169.32 o
  -6   3  21        2.10      -69.31     73.31 o
  -5   3  21     1385.18     1381.53    102.98 o
  -4   3  21     7175.07     7247.78    324.20 o
  -3   3  21      354.33      283.75    148.46 o
  -2   3  21     3831.07     3945.97    236.31 o
  -1   3  21     1279.91     1342.34    143.04 o
   0   3  21      661.96      662.20    141.51 o
   1   3  21       20.03       27.99    148.90 o
   2   3  21     8280.28     8527.83    592.15 o
   3   3  21       94.27     -161.88    161.88 o
 -14   4  21      860.90      959.19    210.49 o
 -13   4  21       12.90       52.31    141.85 o
 -12   4  21      889.08      673.18    160.26 o
 -11   4  21        3.24       84.93    165.37 o
 -10   4  21      129.58      501.42    127.65 o
  -9   4  21      209.96      292.18    183.97 o
  -8   4  21     2655.80     2824.68    189.29 o
  -7   4  21     1794.93     1648.41    173.15 o
  -6   4  21     1675.56     1940.53    430.04 o
  -5   4  21       11.71      357.72    158.45 o
  -4   4  21       80.84      113.63    160.95 o
  -3   4  21     1621.12     1608.95    178.27 o
  -2   4  21     2689.20     2777.13    190.60 o
  -1   4  21     1253.25     1308.35    143.04 o
   0   4  21     3353.04     3105.09    205.19 o
   1   4  21       98.93       97.36    134.03 o
   2   4  21       55.78     -169.32    169.32 o
 -12   5  21      534.36      628.37    132.19 o
 -11   5  21     3713.72     3493.08    672.63 o
 -10   5  21      109.20      198.12    111.87 o
  -9   5  21       79.94      -82.15    160.33 o
  -8   5  21       24.56      121.00    190.72 o
  -7   5  21      808.06      662.91    134.90 o
  -6   5  21      143.31      219.87    167.92 o
  -5   5  21     1934.17     2069.55    321.89 o
  -4   5  21      226.71      248.30    158.12 o
  -3   5  21      132.36      106.53    159.41 o
  -2   5  21       26.97      -99.29    204.67 o
  -1   5  21     1125.45      717.40    205.14 o
   0   5  21      128.34      221.12    402.37 o
   1   5  21       31.89       -8.90    180.91 o
  -9   6  21     7943.42     6584.88    374.65 o
  -8   6  21       61.21      138.98    230.95 o
  -7   6  21     2094.52     2052.33    203.02 o
  -6   6  21      482.33      725.97    145.29 o
  -5   6  21       96.07      -39.30    225.84 o
  -4   6  21      929.44     1150.92    196.97 o
  -3   6  21      761.40      450.72    150.18 o
 -16   0  22     5311.08     5040.97    435.86 o
 -14   0  22      996.15      589.36    231.65 o
 -12   0  22     2449.94     2438.38    309.80 o
 -10   0  22        2.96      279.10    187.00 o
  -8   0  22      102.52     -116.29    180.95 o
  -6   0  22      906.05      619.60    190.25 o
  -4   0  22      152.82        4.65    173.97 o
  -2   0  22       45.17      -51.17    167.92 o
   0   0  22        3.54      -78.61    176.76 o
   2   0  22       89.59      162.81    213.97 o
 -15   1  22       53.89       11.11    129.42 o
 -14   1  22     2541.53     2569.09    152.39 o
 -13   1  22     2603.87     2407.05    607.27 o
 -12   1  22      878.80      640.04    138.15 o
 -11   1  22     1211.60     1050.17    216.30 o
 -10   1  22     1855.19     1864.64    215.60 o
  -9   1  22     2818.80     2962.11    202.36 o
  -8   1  22     2378.39     2360.08    302.82 o
  -7   1  22     1841.09     1587.41    140.61 o
  -6   1  22      598.09      615.37    117.41 o
  -5   1  22      487.72      482.22    127.64 o
  -4   1  22     1377.26     1335.57    130.19 o
  -3   1  22     2053.54     2047.93    164.34 o
  -2   1  22     1498.31     1468.48    155.80 o
  -1   1  22      979.02     1036.01    277.24 o
   0   1  22        1.57       74.98    129.29 o
   1   1  22      279.66      418.52    203.28 o
   2   1  22     1793.76     2126.62    189.60 o
   3   1  22     1489.36     1124.56    160.25 o
 -15   2  22     1642.00     1490.28    146.34 o
 -14   2  22       28.45      120.38    158.39 o
 -13   2  22      311.42      273.87    109.64 o
 -12   2  22      564.03      491.07    187.46 o
 -11   2  22     3772.62     3477.61    441.21 o
 -10   2  22     1383.39     1466.01    123.64 o
  -9   2  22     5002.23     4696.39    375.39 o
  -8   2  22      132.29      161.95     94.63 o
  -7   2  22        0.79      -52.34    101.87 o
  -6   2  22      782.71      681.29     92.93 o
  -5   2  22     4500.15     4121.00    203.96 o
  -4   2  22      320.67      380.88    123.43 o
  -3   2  22     4009.73     3911.82    225.36 o
  -2   2  22     1217.15     1250.93    152.36 o
  -1   2  22      202.93       71.58    148.39 o
   0   2  22      508.39      169.43    120.19 o
   1   2  22     1214.37      863.22    140.78 o
   2   2  22      736.71      482.37    242.82 o
 -14   3  22      766.08      669.91    178.16 o
 -13   3  22      178.83      263.19    113.99 o
 -12   3  22       88.88      187.20    160.02 o
 -11   3  22      726.81      583.53    120.25 o
 -10   3  22      528.37      647.49    145.60 o
  -9   3  22      381.01      329.66    199.79 o
  -8   3  22       26.50      270.96    137.46 o
  -7   3  22     4085.07     4285.00    322.82 o
  -6   3  22     1327.31     1310.00    183.46 o
  -5   3  22     3396.01     2527.31    399.34 o
  -4   3  22      617.08      764.32    168.55 o
  -3   3  22     1192.68      872.86    176.43 o
  -2   3  22     1185.24     1222.87    157.63 o
  -1   3  22     4800.03     4642.33    371.67 o
   0   3  22     1159.61     1126.16    279.10 o
   1   3  22      799.30      650.76    250.72 o
   2   3  22      436.48      120.48    236.77 o
 -13   4  22      242.55      329.16    181.41 o
 -12   4  22        0.27     -107.96    107.96 o
 -11   4  22      657.77      693.50    205.14 o
 -10   4  22      496.72      603.23    214.67 o
  -9   4  22     3370.30     3214.13    248.07 o
  -8   4  22      727.71      835.45    170.41 o
  -7   4  22        0.23      -39.54    132.11 o
  -6   4  22       15.54      -54.75    111.31 o
  -5   4  22     2324.96     2274.50    183.67 o
  -4   4  22       26.04     -113.75    113.75 o
  -3   4  22     3436.66     3107.21    206.68 o
  -2   4  22      848.02      595.94    216.30 o
  -1   4  22      124.74       67.24    213.97 o
   0   4  22       12.86      127.59    125.83 o
 -10   5  22     2875.86     2335.29    231.13 o
  -9   5  22       29.83      100.26    141.19 o
  -8   5  22     2597.01     2176.34    255.14 o
  -7   5  22       68.21      -47.44    107.77 o
  -6   5  22      165.38       57.46    119.80 o
  -5   5  22     1042.60      658.32    191.42 o
  -4   5  22     2433.13     2488.34    241.87 o
  -3   5  22      188.98      592.14    189.71 o
  -2   5  22      147.50      185.19    517.73 o
 -13   0  23      711.84      808.92    255.84 o
 -11   0  23      613.42      759.15    229.33 o
  -9   0  23     3887.49     3585.94    318.64 o
  -7   0  23     1852.13     1742.04    239.09 o
  -5   0  23      110.06      424.23    191.18 o
  -3   0  23     2670.98     2201.62    230.26 o
  -1   0  23       39.21      162.81    153.04 o
   1   0  23     4684.95     4206.93    327.47 o
 -14   1  23      249.69      141.70    171.65 o
 -13   1  23       42.21      -53.38    162.11 o
 -12   1  23     1325.14     1275.56    178.09 o
 -11   1  23      416.38      437.21    151.45 o
 -10   1  23     4707.52     4187.94    352.59 o
  -9   1  23        8.29      111.57    163.04 o
  -8   1  23       12.55     -131.60    131.60 o
  -7   1  23        6.82      -35.11    127.41 o
  -6   1  23      811.55      688.60    150.34 o
  -5   1  23      390.24      352.94    115.31 o
  -4   1  23     2160.46     2067.13    180.84 o
  -3   1  23      486.65      343.22    131.69 o
  -2   1  23     1818.21     1775.13    178.01 o
  -1   1  23      556.56      623.40    142.73 o
   0   1  23      146.02      132.46    114.84 o
   1   1  23       55.73      266.98    163.27 o
 -14   2  23     1150.12      624.92    174.02 o
 -13   2  23      664.94      565.74    159.55 o
 -12   2  23      141.60      117.26    351.20 o
 -11   2  23      349.19      392.71    163.50 o
 -10   2  23      563.42      388.85    145.44 o
  -9   2  23      904.73     1066.48    150.62 o
  -8   2  23     2487.00     2455.16    477.49 o
  -7   2  23        2.51     -118.58    118.58 o
  -6   2  23      811.02      974.59    143.11 o
  -5   2  23     1555.46     1502.91    198.86 o
  -4   2  23      647.15      658.55    117.69 o
  -3   2  23       84.38       -1.93    109.55 o
  -2   2  23     2340.66     1909.39    246.77 o
  -1   2  23      843.99      696.81    237.70 o
   0   2  23      373.95      270.26    177.23 o
   1   2  23      315.05      129.78    167.92 o
 -12   3  23      309.40      150.83    165.37 o
 -11   3  23      364.61      217.27    109.70 o
 -10   3  23     5274.65     4438.26    285.60 o
  -9   3  23     1291.71     1180.96    188.16 o
  -8   3  23     2656.73     2167.34    172.83 o
  -7   3  23     2917.43     2862.79    234.17 o
  -6   3  23     1077.71     1143.59    177.37 o
  -5   3  23       18.54      199.09    246.54 o
  -4   3  23     5518.57     4670.24    400.97 o
  -3   3  23      652.22      418.65    181.41 o
  -2   3  23      265.23       18.61    162.34 o
  -1   3  23      403.95      413.06    193.97 o
   0   3  23      549.11      307.01    270.26 o
 -11   4  23        0.36       54.04    123.14 o
 -10   4  23       37.51      115.23    175.11 o
  -9   4  23     1340.80     1028.09    348.87 o
  -8   4  23     3086.53     2547.06    355.85 o
  -7   4  23      545.98      916.91    190.72 o
  -6   4  23     4273.82     4002.78    277.70 o
  -5   4  23     1077.51     1064.04    457.95 o
  -4   4  23       96.30      140.87    118.98 o
  -3   4  23     1716.56     1450.46    327.01 o
  -2   4  23     3990.49     3191.93    240.26 o
 -12   0  24      627.72      316.78    238.16 o
 -10   0  24       65.66     -107.45    144.20 o
  -8   0  24     1199.72      832.18    228.39 o
  -6   0  24     1994.11     1953.22    211.18 o
  -4   0  24      402.72      867.99    217.23 o
  -2   0  24     7427.02     6280.63    432.60 o
 -12   1  24      123.44      162.14    373.53 o
 -11   1  24       19.51      316.30    267.70 o
 -10   1  24     2513.45     2203.70    190.48 o
  -9   1  24      335.59      426.52    136.05 o
  -8   1  24      285.57      249.67    120.63 o
  -7   1  24      370.60      514.77    127.42 o
  -6   1  24      441.47      330.11    153.97 o
  -5   1  24       53.54       11.54    105.18 o
  -4   1  24      877.78     1013.81    253.75 o
  -3   1  24     1732.41     1393.20    159.10 o
  -2   1  24        1.76      146.91    190.25 o
  -1   1  24     1519.58     1413.80    178.54 o
 -12   2  24     1088.75     1086.98    159.63 o
 -11   2  24     2608.61     2260.83    210.12 o
 -10   2  24       62.32       48.72    139.46 o
  -9   2  24     2192.70     2275.07    190.65 o
  -8   2  24      482.58      512.11    119.81 o
  -7   2  24      161.56      209.70    255.84 o
  -6   2  24       31.41     -112.49    112.49 o
  -5   2  24     1695.09     1599.78    158.01 o
  -4   2  24     1859.26     1613.65    273.98 o
  -3   2  24      660.51      654.02    254.91 o
  -2   2  24      165.73     -195.37    242.35 o
 -10   3  24       12.02       69.31    185.13 o
  -9   3  24     4774.73     3979.93    447.49 o
  -8   3  24      205.68       13.95    256.77 o
  -7   3  24     5913.22     5971.30    516.33 o
  -6   3  24       94.55      -60.47    177.23 o
  -5   3  24        6.17       97.68    176.76 o
  -4   3  24       21.41      219.09    191.65 o
  -9   0  25     2294.65     1630.40    253.51 o
  -7   0  25        3.50      107.45    219.09 o
  -5   0  25     3871.20     2991.93    291.19 o
  -9   1  25     1301.56     1025.34    175.18 o
  -8   1  25     1043.92      845.17    181.18 o
  -7   1  25      231.66      232.54    149.30 o
  -6   1  25      269.88      285.68    153.34 o
  -5   1  25      815.06      875.20    226.77 o
 
